# Supplementary material for: Higher levels of B‐cell mutation in the early germinal centres of an inefficient secondary antibody response to a variant influenza haemagglutinin
Source: Immunology. 2019 Mar 11;157(1):86–91. doi: 10.1111/imm.13052 (PMC6459774; doi:10.1111/imm.13052)
Supplement: Supplementary file 1 — Table S1. VH sequences excluding FR1 [file IMM-157-86-s001.xlsx]

## Sheet: Sheet1
Supplemental Table 1			VH sequences excluding FR1
PR8 Prime day 6
Sequence ID	V-GENE and allele	Isotype	CDR1T	CDR1S	CDR1R	FR2T	FR2S	FR2R	CDR2T	CDR2S	CDR2R	FR3T	FR3S	FR3R	Tot Mut	J-GENE and allele	D-GENE and allele	D-REGION reading frame	CDR-IMGT lengths	FR-IMGT lengths	AA JUNCTION	JUNCTION frame	Orientation	Sequence
A11gch2_MSVHE	Musmus IGHV2-6*02 F	G2A	1	0	1	1	1	0	0	0	0	2	0	2	4	Musmus IGHJ4*01 F	Musmus IGHD4-1*01 F	1	8.7.11	[11.17.38.11]	CARNTGHYAMDYW	in-frame	+	cctcacagagcctgtccatcacatgcaccgtctcagggttctcattaactacctatggtgttcactgggttcgccagcctccaggaaagggtctggagtggctggtagtgatatggagtgatggaagcacaacctataattcagctctcaaatccagactgagcatcagcaaggacaactccaagaggcaagttttcttaaaaatgaacagtctccaaactgatgacacagccatatactactgtgccagaaatactggccactatgctatggactactggggtcaaggaacatcagtcaccgtctcctcagccaaaacaacagccccatcggtctatccactggcccctgtgtgtggagatacaactggctcctcggtgactctaggatgcctggtca…
A12gcf1_MSVHE	Musmus IGHV5-6-3*01 F	G2A	0	0	0	0	0	0	0	0	0	2	1	1	2	Musmus IGHJ4*01 F	Musmus IGHD2-14*01 F	3	8.8.16	[12.17.38.11]	CARDGGYRYDGYYDMDYW	in-frame	+	gagcctggagggtccctgaactctcctgtgcagcctctggattcactttcagtagctatggcatgtcttgggttcgccagactccagacaagaggctggagttggtcgcaaccattaatagtaatggtggtagcacctattatccagacagtgtgaagggccgattcaccatctccagagataatgccaagaacaccctgcacctgcaaatgagcagtctgaagtctgaggacacagccatgtattactgtgcaagagatgggggctataggtacgacggttactatgatatggactactggggtcaaggaacctcagtcaccgtctcctcagccaaaacaacagccccatcggtctatccactggcccctgtgtgtggagatacaactggctcctcgg…
A13gce2_MSVHE	Musmus IGHV5-12-1*01 F	G2A	0	0	0	0	0	0	0	0	0	2	0	2	2	Musmus IGHJ3*01 F	Musmus IGHD2-14*01 F	1	8.8.10	[12.17.38.11]	CARPIGGWFAYW	in-frame	+	gagcctggagggtccctgaactctcctgtgcagcctctggattcgctttcagtagctatgacatgtcttgggttcgccagactccggagaagaggctggagtgggtcgcatacattagtagtggtggtggtagcacctactatccagacactgtgaagggccgattcaccatctccagagacaatgccaagaacaccctgtacctgcaaatgagcagtctgaagtctgaggacacagccatgtataattgtgcaagaccgatagggggctggtttgcttactggggccaagggactctggtcactgtctctgcagccaaaacaacagccccatcggtctatccactggcccctgtgtgtggagatacaactggctcctcggtgactctaggatgcctgg…
A11gcb2_MSVHE	Musmus IGHV5-17*02 F	G2B	0	0	0	1	1	0	1	0	1	2	0	2	4	Musmus IGHJ3*01 F	Musmus IGHD2-10*02 F	3	8.8.11	[12.17.38.11]	CAREGYGNQFAYW	in-frame	+	gagcctggagggtcccggaactctcctgtgcagcctctggattcactttcagtagctttggaatgcactgggttcgtcaggctccagagaagggactggagtgggtcgcatacattagtagtggcagtagttccatctcctatgcagacacagtgaagggccgattcaccatctccagaaacaatcccaagaacaccctgttcctgcaaatgaccagtctaaggtctgaggacacggccatgtattactgtgcaagagaggggtatggtaaccagtttgcttactggggccaagggactctggtcactgtctctgcagccaaaacaacacccccatcagtctatccactggcccctgggtgtggagatacaactggttcctccgtgactctgggatgcc…
A12gcf3_MSVHE	Musmus IGHV5-17*02 F	G2B	0	0	0	0	0	0	0	0	0	1	0	1	1	Musmus IGHJ4*01 F	Musmus IGHD2-1*01 F	3	8.8.14	[8.17.38.11]	CARDHGNRYYYAMDYW	in-frame	+	taccggaactctcctgtgcagcctctggattcactttcagtagctttggaatgcactgggttcgtcaggctccagagaaggggctggagtgggtcgcatacattagtagtggcagtagtaccatccactatgcagacacagtgaagggccgattcaccatctccagagacaatcccaagaacaccctgttcctgcaaatgaccagtctaaggtctgaggacacggccatgtattactgtgcaagggaccatggtaaccgatattactatgctatggactactggggtcaaggaacctcagtcaccgtctcctcagccaaaacaacacccccatcagtctatccactggcccctgggtgtggagatacaactggttcctccgtgactctgggatgcctgg…
A13gch1_MSVHE	Musmus IGHV5-6-3*01 F	G3	7	0	7	0	0	0	0	0	0	0	0	0	7	Musmus IGHJ2*01 F	Musmus IGHD3-3*01 F	1	8.8.12	[13.17.38.11]	CARDRSAPYYFDYW	in-frame	+	gtgagcctggagggtccctgaactctcctgtgcagcctctggattcactttacagtagctatggcatgtcttgggttcgccagactccagacaagaggctggagttggtcgcaaccattaatagtaatggtggtagcacctattatccagacagtgtgaagggccgattcaccatctccagagacaatgccaagaacaccctgtacctgcaaatgagcagtctgaagtctgaggacacagccatgtattactgtgcaagagataggtctgccccgtactactttgactactggggccaaggcaccactctcacagtctcctcagctacaacaacagccccatctgtctatcccttggtccctggctgcagtgacacatctggatcctcggtgacactgg…
A11gca1_MSVHE	Musmus IGHV5-6-3*01 F	M	0	0	0	0	0	0	1	0	1	0	0	0	1	Musmus IGHJ1*01 F	Musmus IGHD2-2*01 F	3	8.8.14	[9.17.38.11]	CARVGGYDFYWYFDVW	in-frame	+	tacctgaactcatcctgtgcagcctctggattcactttcagtagctatggcatgtcttgggttcgccagactccagacaagaggctggagttggtcgcaaccattaatagtaatggtggtatcacctattatccagacagtgtgaagggccgattcaccatctccagagacaatgccaagaacaccctgtacctgcaaatgagcagtctgaagtctgaggacacagccatgtattactgtgcaagagtggggggttacgacttctactggtacttcgatgtctggggcgcagggaccacggtcaccgtctcctcagagagtcagtccttcccaaatgtcttcccc
A11gcg1_MSVHE	Musmus IGHV5-17*02 F	M	0	0	0	0	0	0	0	0	0	1	0	1	1	Musmus IGHJ4*01 F	Musmus IGHD2-12*01 F	3	8.8.12	[9.17.38.11]	CARRSYDNYAMDYW	in-frame	+	gtcccggaactctcctgtgcagcctctggattcactttcagtagctttggaatgcactgggttcgtcaggctccagagaaggggctggagtgggtcgcatacattagtagtggcagtagtaccatctactatacagacacagtgaagggccgattcaccatctccagagacaatcccaagaacaccctgttcctgcaaatgaccagtctaaggtctgaggacacggccatgtattactgtgcaagaaggagttacgacaactatgctatggactactggggtcaaggaacctcagtcaccgtctcctcagagagtcagtccttcccaaatgtcttccccc
A11gcf2_MSVHE	Musmus IGHV1S34*01 F	M	0	0	0	0	0	0	0	0	0	0	0	0	0	Musmus IGHJ1*01 F			8.8.14	[8.17.38.11]	CARNYYGSSHWYFDVW (see Functionality comment)	in-frame	+	agtgaagatatcctgcaaggcttctggttactcattcactggttactacatgcactgggtcaagcagagccatggaaagagccttgagtggattggatatattagttgttacaatggtgctactagctacaaccagaagttcaagggcaaggccacatttactgtagacacatcctccagcacagcctacatgcagttcaacagcctgacatctgaagactctgcggtctattactgtgcaaggaattactacggtagtagccactggtacttcgatgtctggggcgcagggaccacggtcaccgtctcctcagagagtcagtccttcccaaatgtcttccccc
A11gcg2_MSVHE	Musmus IGHV5-9*03 F, or Musmus IGHV5-9-5*01 F	M	0	0	0	0	0	0	0	0	0	0	0	0	0	Musmus IGHJ3*01 F	Musmus IGHD1-1*01 F	1	8.8.11	[9.17.38.11]	CARYRTVVPFAYW	in-frame	+	tacctgcaactctcctgtgcagcctctggattcactttcagtagctataccatgtcttgggttcgccagactccggagaagaggctggagtgggtcgcaaccattagtagtggtggtggtaacacctactatccagacagtgtgaagggtcgattcaccatctccagagacaatgccaagaacaacctgtacctgcaaatgagcagtctgaggtctgaggacacggccttgtattactgtgcaagatataggacggtagtaccctttgcttactggggccaagggactctggtcactgtctctgcagagagtcagtccttcccaaattccttccccctcaa
A11gca3_MSVHE	Musmus IGHV5-12-1*01 F	M	0	0	0	1	0	1	0	0	0	1	0	1	2	Musmus IGHJ2*01 F	Musmus IGHD1-2*01 F	2	8.8.14	[9.17.38.11]	CARQGLLRLRGYFDYW	in-frame	+	ggtccctgaactctcctgtgcagcctctggattcgctttcagtagctatgacatgtcttgggttcgccagactccggagatgaggctggagtgggtcgcatacattagtagtggtggtggtagcacctactatccagacactgtgaagggccgattcaccatctccagagacaatgtcaagaacaccctgtacctgcaaatgagcagtctgaagtctgaggacacagccatgtattactgtgcaagacaaggattactacggctacggggctactttgactactggggccaaggcaccactctcacagtctcctcagagagtcagtccttcccaaatgtcttccaa
A11gcc5_MSVHE	Musmus IGHV5-6-3*01 F	M	1	0	1	0	0	0	0	0	0	1	0	1	2	Musmus IGHJ4*01 F	Musmus IGHD2-3*01 F	3	8.8.17	[9.17.38.11]	CARDREDGYYVYYYAMDYW	in-frame	+	tccctgaaactctcctgtgcagcctctggattcactttcagtaactatggcatgtcttgggttcgccagactccagacaagaggctggagttggtcgcaaccattaatagtaatggtggtagcacctattatccagacagtgtgaagggccgattcaccatctccagagacaatgccaagaacaccctgtacctgcaaatgaacagtctgaagtctgaggacacagccatgtattactgtgcaagagatcgggaagatggttactacgtttattactatgctatggactactggggtcaaggaacctcagtcaccgtctcctcagagagtcagtccttcccaaatgtccttcccc
A11gcb6_MSVHE	Musmus IGHV5-6*01 F, or Musmus IGHV5-6*02 [F] or Musmus IGHV5-6*03 [F] or Musmus IGHV5-6-1*01 F	M	2	0	2	0	0	0	1	0	1	0	0	0	3	Musmus IGHJ3*01 F	Musmus IGHD1-1*01 F	1	8.8.12	[7.17.38.11]	CARLTTDQAWFAYW	in-frame	+	ctaaactctcctgtgcagcctctggattcactttcagtgactatggcatgtcttgggttcgccagactccagacaagaggctggagtgggtcgcaaccattagtagtggtggtagtaacacctactatccagacagtgtgaaggggcgattcaccatctccagagacaatgccaagaacaccctgtacctgcaaatgagcagtctgaagtctgaggacacagccatgtattactgtgcaagacttactacggaccaggcctggtttgcttactggggccaagggactctggtcactgtctctgcagagagtcagtccttcccaaatgtccttccaccac
A11gcf6_MSVHE	Musmus IGHV5-17*02 F	M	0	0	0	1	0	1	0	0	0	0	0	0	1	Musmus IGHJ4*01 F	Musmus IGHD2-14*01 F	3	8.8.14	[10.17.38.11]	CARSYYRYDDYAMDYW	in-frame	+	agggtcccggaactctcctgtgcagcctctggattcactttcagtagctttggagtgcactgggttcgtcaggctccagagaaggggctggagtgggtcgcatacattagtagtggcagtagtaccatctactatgcagacacagtgaagggccgattcaccatctccagagacaatcccaagaacaccctgttcctgcaaatgaccagtctaaggtctgaggacacggccatgtattactgtgcaagatcctactataggtacgacgactatgctatggactactggggtcaaggaacctcagtcaccgtctcctcagagagtcagtccttcccaaatgtcttcccc
A12gcd1_MSVHE	Musmus IGHV5-12-1*01 F	M	0	0	0	0	0	0	0	0	0	0	0	0	0	Musmus IGHJ1*01 F	Musmus IGHD1-1*01 F	3	8.8.15	[8.17.38.11]	CARPHYYGSRDWYFDVW	in-frame	+	tccctgaactctcctgtgcagcctctggattcgctttcagtagctatgacatgtcttgggttcgccagactccggagaagaggctggagtgggtcgcatacattagtagtggtggtggtagcacctactatccagacactgtgaagggccgattcaccatctccagagacaatgccaagaacaccctgtacctgcaaatgagcagtctgaagtctgaggacacagccatgtattactgtgcaagaccccattactacggtagtagggactggtacttcgatgtctggggcgcagggaccacggtcaccgtctcctctgagagtcagtccttcccaaatgtcttcc
A12gce1_MSVHE	Musmus IGHV3-1*02 F	M	1	0	1	0	0	0	0	0	0	0	0	0	1	Musmus IGHJ4*01 F	Musmus IGHD2-1*01 F	3	9.7.14	[2.17.38.11]	CARWGDGNYDGAMDYW	in-frame	+	tcactaagctactccatcaccagtggttatagctggcactggatccggcagtttccaggaaacaaactggaatggatgggctacatacactacagtggtagcactaactacaacccatctctcaaaagtcgaatctctatcactcgagacacatccaagaaccagttcttcctgcagttgaattctgtgactactgaggacacagccacatattactgtgcaagatggggggatggtaactacgatggggctatggactactggggtcaaggaacctcagtcaccgtctcctcagagagtcagtccttcccaaatgtcttcccc
A12gce2_MSVHE	Musmus IGHV5-12-1*01 F	M	0	0	0	0	0	0	0	0	0	2	1	1	2	Musmus IGHJ3*01 F	Musmus IGHD2-1*01 F	3	8.8.12	[9.17.38.11]	CAAIYYGNYWFAYW	in-frame	+	gtccctgaaactctcctgtgcagcctctggattcgctttcagtagctatgacatgtcttgggttcgccagactccggagaagaggctggagtgggtcgcatacattagtagtggtggtggtagcacctactatccagacactgtgaagggccgattcaccatatccagagacaatgccaagaacaccctgtacgtgcaaatgagcagtctgaagtctgaggacacagccatgtattactgtgcagcaatctactatggtaactattggtttgcttactggggccaagggactctggtcactgtctctgcagagagtcagtccttcccaaatgtcttccccct
A12gcg2_MSVHE	Musmus IGHV5-6-3*01 F	M	0	0	0	1	0	1	2	1	1	0	0	0	3	Musmus IGHJ4*01 F	Musmus IGHD2-10*01 F	1	8.8.13	[8.17.38.11]	CARANPTTDYVMDYW	in-frame	+	tacctgaagtctcctgtgcagcctctggattcactttcagtagctatggcatgtcttgggttcgccagactccagacaagaggctggagttggtcgcaaacataaatagtaatggtggtagcgcctattatccagacagtgtgaagggccgattcaccatctccagagacaatgccaagaacaccctgtacctgcaaatgagcagtctgaagtctgaggacacagccatgtattactgtgcaagagcaaaccctactacggactatgttatggactactggggtcaaggaacctcagtcaccgtctcctcagagagtcagtccttcccaaatgtcttccccc
A12gcg4_MSVHE	Musmus IGHV5-12-1*01 F	M	0	0	0	0	0	0	0	0	0	0	0	0	0	Musmus IGHJ3*01 F	Musmus IGHD3-2*01 F	2	8.8.14	[8.17.38.11]	CASSDSSGYLAWFAYW	in-frame	+	tccctgaactctcctgtgcagcctctggattcgctttcagtagctatgacatgtcttgggttcgccagactccggagaagaggctggagtgggtcgcatacattagtagtggtggtggtagcacctactatccagacactgtgaagggccgattcaccatctccagagacaatgccaagaacaccctgtacctgcaaatgagcagtctgaagtctgaggacacagccatgtattactgtgcaagctcagacagctcgggctacctagcctggtttgcttactggggccaagggactctggtcactgtctctgcagagagtcagtccttcccaaatgtccttccccc
A12gch4_MSVHE	Musmus IGHV5-6-3*01 F	M	0	0	0	0	0	0	3	0	3	1	0	1	4	Musmus IGHJ3*01 F	Musmus IGHD1-2*01 F	1	8.8.12	[8.17.38.11]	CARDRTTATFFAYW	in-frame	+	cctatcactctcctgtgcagcctctggattcactttcagtagctatggcatgtcttgggttcgccagactccagacaagaggctggagttggtcgcaaccattaatactaatggtggtcccacctattatccagacagtgtgaagggccgattcaccatctccagagacaatgccaagaacaccctgtacctgcaaatgagcagtctgaagtctgaggacacagccatttattactgtgcaagagatcggactacggctacgttttttgcttactggggccaagggactctggtcactgtctctgcagagagtcagtccttcccaaatgtcttccccct
A12gcb5_MSVHE	Musmus IGHV5-17*02 F	M	0	0	0	0	0	0	0	0	0	0	0	0	0	Musmus IGHJ4*01 F	Musmus IGHD2-3*01 F	3	8.8.11	[9.17.38.11]	CARSDGFLAMDYW	in-frame	+	gtcccggaactctcctgtgcagcctctggattcactttcagtagctttggaatgcactgggttcgtcaggctccagagaaggggctggagtgggtcgcatacattagtagtggcagtagtaccatctactatgcagacacagtgaagggccgattcaccatctccagagacaatcccaagaacaccctgttcctgcaaatgaccagtctaaggtctgaggacacggccatgtattactgtgcaagatcagatggattcttagctatggactactggggtcaaggaacctcagtcaccgtctcctcagagagtcagtccttcccaaatgtcttccccct
A12gcd5_MSVHE	Musmus IGHV5-6*01 F, or Musmus IGHV5-6*02 [F] or Musmus IGHV5-6*03 [F] or Musmus IGHV5-6-1*01 F	M	2	0	2	0	0	0	0	0	0	0	0	0	2	Musmus IGHJ3*01 F	Musmus IGHD2-13*01 F	3	8.8.10	[X.17.38.11]	CARHGEAWFAYW	in-frame	+	ggattcaatttcagtatctatggcatgtcttgggttcgccagactccagacaagaggctggagtgggtcgcaaccattagtagtggtggtagttacacctactatccagacagtgtgaaggggcgattcaccatctccagagacaatgccaagaacaccctgtacctgcaaatgagcagtctgaagtctgaggacacagccatgtattactgtgcaagacatggggaggcctggtttgcttactggggccaagggactctggtcactgtctctgcagagagtcagtccttcccaaatgtcttccccc
A12gce5_MSVHE	Musmus IGHV5-17*02 F	M	1	0	1	0	0	0	1	0	1	0	0	0	2	Musmus IGHJ4*01 F	Musmus IGHD2-4*01 F	3	8.8.13	[8.17.38.11]	CAILYYDYDWAMDYW	in-frame	+	acgacaactctcctgtgcagcctctggattcactttcagtaactttggaatgcactgggttcgtcaggctccagagaaggggctggagtgggtcgcatacattagtagtggcagtggtaccatctactatgcagacacagtgaagggccgattcaccatctccagagacaatcccaagaacaccctgttcctgcaaatgaccagtctaaggtctgaggacacggccatgtattactgtgcaatcctctactatgattacgactgggctatggactactggggtcaaggaacctcagtcaccgtctcctcagagagtcagtccttcccaaatgtcttccccc
A13gcg1_MSVHE	Musmus IGHV5-4*02 F	M	0	0	0	0	0	0	0	0	0	2	0	2	2	Musmus IGHJ4*01 F	Musmus IGHD2-4*01 F	1	8.8.15	[11.17.38.11]	CARSSTMISLYYAMDYW	in-frame	+	ctggagggtccctgaactctcctgtgcagcctctggattcactttcagtgactattacatgtattgggttcgccagactccggaaaagaggctggagtgggtcgcaaccattagtgatggtggtagttacacctactatccagacagtgtgaaggggcgattcaccatctccagagacaatgccaggaacaacctgtacctgcaaatgagcagtctgaagtctgaggacacagccatgtattcctgtgcaagatcgtctactatgatttccctttactatgctatggactactggggtcaaggaacctcagtcaccgtctcctcagagagtcagtccttcccaaatgtcttccccc
A13gch2_MSVHE	Musmus IGHV5-12-1*01 F	M	0	0	0	1	0	1	0	0	0	0	0	0	1	Musmus IGHJ4*01 F	Musmus IGHD2-3*01 F	2	8.8.12	[8.17.38.11]	CARRGLLLYAMDYW	in-frame	+	cacaaactctcctgtgcagcctctggattcgctttcagtagctatgacatgtcttgggttcgccagactccggagaagaggctggagtgggtcgcatgcattagtagtggtggtggtagcacctactatccagacactgtgaagggccgattcaccatctccagagacaatgccaagaacaccctgtacctgcaaatgagcagtctgaagtctgaggacacagccatgtattactgtgcaagacgggggttactactctatgctatggactactggggtcaaggaacctcagtcaccgtctcctcagagagtcagtccttcccaaatgtcttccccct
A13gcd3_MSVHE	Musmus IGHV5-17*02 F	M	0	0	0	0	0	0	0	0	0	0	0	0	0	Musmus IGHJ4*01 F	Musmus IGHD2-4*01 F	3	8.8.11	[9.17.38.11]	CAYYDYGYAMDYW	in-frame	+	gtcccggaactctcctgtgcagcctctggattcactttcagtagctttggaatgcactgggttcgtcaggctccagagaaggggctggagtgggtcgcatacattagtagtggcagtagtaccatctactatgcagacacagtgaagggccgattcaccatctccagagacaatcccaagaacaccctgttcctgcaaatgaccagtctaaggtctgaggacacggccatgtattactgtgcctactatgattacggctatgctatggactactggggtcaaggaacctcagtcaccgtctcctcagagagtcagtccttcccaaatgtcttccccctca
A13gch3_MSVHE	Musmus IGHV5-6-3*01 F	M	0	0	0	0	0	0	2	0	2	1	0	1	3	Musmus IGHJ3*01 F			8.8.9	[8.17.38.11]	CARDASWFAYW	in-frame	+	tccctgaactctcctgtacagcctctggattcactttcagtagctatggcatgtcttgggttcgccagactccagacaagaggctggagttggtcgcaaccattaatactaatggtgatagcacctattatccagacactgtgaagggccgattcaccatctccagagacaatgccaagaacaccctgtacctgcaaatgagcagtctgaagtctgaggacacagccatgtattactgtgcaagagatgcgtcctggtttgcttactggggccaagggactctggtcactgtctctgcagagagtcagtccttcccaaatgtccttccccctcat
A13gcd4_MSVHE	Musmus IGHV2-3*01 F	M	0	0	0	0	0	0	0	0	0	1	0	1	1	Musmus IGHJ3*01 F	Musmus IGHD1-1*01 F	3	8.7.12	[10.17.38.11]	CAIPYYGRAWFAYW	in-frame	+	acagagcctgtccatcacatgcactgtctcagggttctcattaaccagctatggtgtaagctgggttcgccagcctccaggaaagggtctggagtggctgggagtaatatggggtgacgggagcacaaattatcattcagctctcatatccagactgagcatcaacaaggataactccaagagccaagttttcttaaaactgaacagtctgcaaactgatgacacagccacgtactactgtgccatcccttactacggtagagcctggtttgcttactggggccaagggactctggtcactgtctctgcagagagtcagtccttcccaaatgtcttccccct
A13gcf4_MSVHE	Musmus IGHV5-6*01 F, or Musmus IGHV5-6*02 [F] or Musmus IGHV5-6*03 [F] or Musmus IGHV5-6-1*01 F	M	1	0	1	0	0	0	0	0	0	0	0	0	1	Musmus IGHJ4*01 F	Musmus IGHD1-1*01 F	1	8.8.11	[8.17.38.11]	CARQITTYEVDYW	in-frame	+	ccctaaactctcctgtgcagcctctggattcactttcagtagctgtggcatgtcttgggttcgccagactccagacaagaggctggagtgggtcgcaaccattagtagtggtggtagttacacctactatccagacagtgtgaaggggcgattcaccatctccagagacaatgccaagaacaccctgtacctgcaaatgagcagtctgaagtctgaggacacagccatgtattactgtgcaagacagattactacgtacgaagtggactactggggtcaaggaacctcagtcaccgtctcctcagagagtcagtccttcccaaatgtcttccccct
A13gcg5_MSVHE	Musmus IGHV5-17*02 F	M	0	0	0	0	0	0	0	0	0	0	0	0	0	Musmus IGHJ2*01 F	Musmus IGHD2-3*01 F	3	8.8.13	[8.17.38.11]	CAKGDCDGYYYFDYW	in-frame	+	cccagaactctcctgtgcagcctctggattcactttcagtagctttggaatgcactgggttcgtcaggctccagagaaggggctggagtgggtcgcatacattagtagtggcagtagtaccatctactatgcagacacagtgaagggccgattcaccatctccagagacaatcccaagaacaccctgttcctgcaaatgaccagtctaaggtctgaggacacggccatgtattactgtgcaaaaggggattgtgatggttactactactttgactactggggccaaggcaccactctcacagtctcctcagagagtcagtccttcccaaatgtcttccccct
A13gcf6_MSVHE	Musmus IGHV5-4*02 F	M	0	0	0	0	0	0	0	0	0	1	0	1	1	Musmus IGHJ4*01 F	Musmus IGHD1-1*02 F	2	8.8.11	[10.17.38.11]	CARGGWDDAMDYW	in-frame	+	gagggaccctgaactctcctgtgcagcctctggattcactttcagtgactattacatgtattgggttcgccagactccggaaaagaggctggagtgggtcgcaaccattagtgatggtggtagttacacctcctatccagacagtgtgaaggggcgattcaccatctccagagacaatgccaagaacaacctgtacctgcaaatgagcagtctgaagtctgaggacacagccatgtattactgtgcaagaggagggtgggacgatgctatggactactggggtcaaggaacctcagtcaccgtctcctcagagagtcagtccttcccaaatgtcttcccca
A13gcg6_MSVHE	Musmus IGHV5-12-1*01 F	M	1	0	1	0	0	0	1	0	1	1	0	1	3	Musmus IGHJ2*02 F	Musmus IGHD1-1*01 F	3	8.8.14	[10.17.38.11]	CARHPLYYGGSSFDYW	in-frame	+	agggtccctgaactctcctgtgcagcctctggattcgctttcagtaactatgacatgtcttgggttcgccagactccggagaagaggctggagtgggtcgcatacattagttgtggtggtggtagcacctactatccagacactgtgaagggccgattcaccatctccagagacattgccaagaacaccctgtacctgcaaatgagcagtctgaagtctgaggacacagccatgtattactgtgcaagacaccccctttactacggtggtagctcttttgactactggggccaaggcacctctctcacagtctcctcagagagtcagtccttcccaaatgtcttccccct
PR8 Prime day 17
Sequence ID	V-GENE and allele	Isotype	CDR1T	CDR1S	CDR1R	FR2T	FR2S	FR2R	CDR2T	CDR2S	CDR2R	FR3T	FR3S	FR3R	Tot Mut	J-GENE and allele	D-GENE and allele	D-REGION reading frame	CDR-IMGT lengths	FR-IMGT lengths	AA JUNCTION	JUNCTION frame	Orientation	Sequence
A21gcb2_MSVHE	Musmus IGHV3-8*02 F	G1	0	0	0	0	0	0	0	0	0	4	1	3	4	Musmus IGHJ2*01 F	Musmus IGHD2-1*01 F	3	8.7.14	[11.17.38.11]	CASLIYYGNWYYFDYW	in-frame	+	cttctcagactctgtccctcacctgttctgtcactggcgactccatcaccagtggttactggaactggatccggaaattcccagggaataaacttgagtacatggggtacataagctacagtggtagcacttactacaatccatctctcaaaagtcgattctccatcagtcgagacacatccaggaaccagtactacctgcaattgaattctgtgactactgaggacacagccacatattactgtgcaagccttatttactatggtaactggtactactttgactactggggccaaggcaccactctcacagtctcctcagccaaaacgacacccccatctgtctatccactggcccctggatctgctgcccaaactaactccatggtgaccctgggat…
A21gcc2_MSVHE	Musmus IGHV3-1*02 F	G1	0	0	0	0	0	0	0	0	0	0	0	0	0	Musmus IGHJ4*01 F	Musmus IGHD1-2*01 F	2	9.7.14	[12.17.38.11]	CAKTLLQLRGDAMDYW	in-frame	+	accttctcagtcactttcactcacctgcactgtcactggctactccatcaccagtggttatagctggcactggatccggcagtttccaggaaacaaactggaatggatgggctacatacactacagtggtagcactaactacaacccatctctcaaaagtcgaatctctatcactcgagacacatccaagaaccagttcttcctgcagttgaattctgtgactactgaggacacagccacatattactgtgcaaaaacattactacaactacggggggatgctatggactactggggtcaaggaacctcagtcaccgtctcctcagccaaaacgacacccccatctgtctatccactggcccctggatctgctgcccaaactaactccatggtgaccct…
A22gce3_MSVHE	Musmus IGHV5-12-1*01 F	G1	1	0	1	0	0	0	0	0	0	0	0	0	1	Musmus IGHJ4*01 F	Musmus IGHD2-4*01 F	3	8.8.16	[13.17.38.11]	CARQGGYDYGDYYALDYW	in-frame	+	tgaggcctggagggtccctgaactctcctgtgcaacctctggattcgctttcagtacctatgacatgtcttgggttcgccagactccggagaagaggctggagtgggtcgcatacattagtagtggtggtggtagcacctactatccagacactgtgaagggccgattcaccatctccagagacaatgccaagaacaccctgtacctgcaaatgagcagtctgaagtctgaggacacagccatgtattactgtgcaagacaggggggctatgattacggggattactatgctttggactactggggtcaaggaacctcagtcaccgtctcctcagccaaaacgacacccccatctgtctatccactggcccctggatctgctgcccaaactaactccat…
A22gcc5_MSVHE	Musmus IGHV1-7*01 F, or Musmus IGHV1S26*01 F	G1	1	0	1	0	0	0	1	0	1	5	2	3	7	Musmus IGHJ2*01 F	Musmus IGHD1-2*01 F	2	8.8.14	[13.17.38.11]	CARDPLLRLHYYFDYW	in-frame	+	gcatcctggggcctcagtgaagatgtcctgcaaggcttctggctacacctttactaactactggatgcactgggtaaaacagaggcctggacagggtctggaatggattggatacattaatcctagcactggttatactgaatacaatcagaagttcaaggacaaggccacattgactgcagacaaatcctccagcacagcctacatgcaactgagcagcctgacatctgaggactctgcagtctactactgtgcaagagatccattactacggctccactactactttgactattggggccaaggcaccactctcacagtctcctcagccaaaacgacacccccatctgtctatccactggcccctggatctgctgcccaaactaactccatggtgac…
A22gcg6_MSVHE	Musmus IGHV5-12-1*01 F	G1	0	0	0	1	1	0	0	0	0	0	0	0	1	Musmus IGHJ1*01 F	Musmus IGHD2-14*01 F	3	8.8.14	[12.17.38.11]	CARQDYMYPYWYFDVW	in-frame	+	gcctggagggtccctgaactctccatgtgcagcctctggattcgctttcagtagctatgacatgtcttgggttcgtcagactccggagaagaggctggagtgggtcgcatacattagtagtggtggtggtagcacctactatccagacactgtgaagggccgattcaccatctccagagacaatgccaagaacaccctgtacctgcaaatgagcagtctgaagtctgaggacacagccatgtattactgtgcaagacaagactatatgtacccctactggtacttcgatgtctggggcgcagggaccacggtcaccgtctcctcagccaaaacgacacccccatctgtctatccactggcccctggatctgctgcccaaactaactccatggtgaccct…
A25gcf1_MSVHE	Musmus IGHV2-6-7*01 F, or Musmus IGHV2-6-7*02 F	G1	0	0	0	0	0	0	2	0	2	2	1	1	4	Musmus IGHJ4*01 F	Musmus IGHD2-4*01 F	3	8.7.11	[12.17.38.11]	CARDDYSYAMDYW	in-frame	+	gcctcacagagcctgtccatcacatgcaccgtctcagggttctcattaaccggctatggtgtaaactgggttcgccagcctccaggaaagggtctggagtggctgggaatgatatggaatgatggaagcacagactataattcagctctcaaatccagactgagcatcagcaaggacaattccaggagccaagttttcttaaaaatgaacagtctgcaaactgatgacacagccaggtactactgtgccagagatgattactcctatgctatggactactggggtcaaggaacctcagtcaccgtctcctcagccaaaacgacacccccatctgtctatccactggcccctggatctgctgcccaaactaactccatggtgaccctgggatgcctggtc…
A25gch3_MSVHE	Musmus IGHV2-9*02 F	G1	0	0	0	0	0	0	1	0	1	0	0	0	1	Musmus IGHJ4*01 F	Musmus IGHD1-1*01 F	2	8.7.11	[11.17.38.11]	CARELRSYAMDYW	in-frame	+	ctcacagagtctgtccatcacttgcactgtctctgggttttcattaaccagctatggtgtacactgggttcgccagcctccaggaaagggtctggagtggctgggagtaatgtgggctggtggaagcacaaattataattcggctctcatgtccagactgagcatcagcaaagacaactccaagagccaagttttcttaaaaatgaacagtctgcaaactgatgacacagccatgtactactgtgccagagaactacggtcctatgctatggactactggggtcaaggaacctcagtcaccgtctcctcagccaaaacgacacccccatctgtctatccactggcccctggatctgctgcccaaactaactccatggtgaccctgggatgcctggtcaa…
A25gch2_MSVHE	Musmus IGHV5-12-1*01 F	G2A	0	0	0	0	0	0	0	0	0	2	0	2	2	Musmus IGHJ4*01 F	Musmus IGHD2-4*01 F	3	8.8.15	[10.17.38.11]	CARHENDYDVFYVMDYW	in-frame	+	gagggtccctgaactctcctgtgcagcctctggattcgctttcagtagctatgacatgtcttgggttcgccagactccggagaagaggctggagtgggtcgcatacattagtagtggtggtggtagcacctactatccagacactgtgaagggccgattcaccatgtccagagacaatgccaagaacaccctgtacctgcaaataagcagtctgaagtctgaggacacagccatgtattactgtgcaagacatgagaatgattacgacgttttctatgttatggactactggggtcaaggaacctcagtcaccgtctcctcagccaaaacaacagccccatcggtctatccactggcccctgtgtgtggagatacaactggctcctcggtgactctagg…
A21gcc1_MSVHE	Musmus IGHV5-12-1*01 F	G2B	0	0	0	2	0	2	0	0	0	2	1	1	4	Musmus IGHJ4*01 F	Musmus IGHD2-3*01 F	3	8.8.13	[12.17.38.11]	CARDGYPYSYAMDYW	in-frame	+	gagcctggagggtccctgaactctcctgtgcagcctctggattcgctttcagtagctatgacatgtcttgggttcgccagactccggagaagaggctgaaatgggtcgcatacattagtagtggtggtggtagcacctactatccagacactgtgaagggccgattcaccatctccagagacaatgccaagaacaccctatacctgcaaatgagcagtctgaggtctgaggacacagccatgtattactgtgcaagagatggttacccatattcctatgctatggactactggggtcaaggaacctcagtcaccgtctcctcagccaaaacaacacccccatcagtctatccactggcccctgggtgtggagatacaactggttcctccgtgactctgg…
A21gca2_MSVHE	Musmus IGHV2-6-7*01 F, or Musmus IGHV2-6-7*02 F	G2B	1	0	1	0	0	0	1	0	1	2	0	2	4	Musmus IGHJ3*01 F	Musmus IGHD1-1*02 F	3	8.7.12	[11.17.38.11]	CARDGRNSAWFAYW	in-frame	+	cctcacagagcctgtccatcacatgcaccgtctcagggttctcattaaccgcctatggtgtaaactgggttcgccagcctccaggaaagggtctggagtggctgggaatgatatggggtgatggaaacacagactataattcacctctcaaatccagactgagcatcaccaaggacaactccaagagccaagttttcttaaaaatgaacagtctgcaaactgatgacacagccaggtactactgtgccagagatggtcgtaactccgcctggtttgcttactggggccaagggactctggtcactgtctctgcagccaaaacaacacccccatcagtctatccactggcccctgggtgtggagatacaactggttcctccgtgactctgggatgcctgg…
A25gcc1_MSVHE	Musmus IGHV1S29*02 F	G2B	8	0	8	0	0	0	2	0	2	3	2	1	13	Musmus IGHJ3*01 F			8.8.11	[9.17.38.11]	CAREYDNYVFPYW (see Functionality comment)	in-frame	+	gcgaagatatcctgtcaaggcttctgtgcatacactattcactgactacaacatgcactgggtgaagcagagccatggaaagagccttgagtggattggatatattaatccttacaatggtgttactgggtacaaccagaagttcaagagcaaggccacattgactgtagacaattcatccagcacagcctacatggagctccgcagcctgacatctgaggactctgcagtctattactgtgcaagagagtatgacaactacgtttttccttactggggccatgggactctggtcactgtctctgcagccaaaacaacacccccatcagtctatccactggcccctgggtgtggagatacaactggttcctccgtgactctgggatgcctggtcaaggg…
A25gcd3_MSVHE	Musmus IGHV1-15*01 F	G2B	0	0	0	1	0	1	0	0	0	1	0	1	2	Musmus IGHJ4*01 F	Musmus IGHD2-3*01 F	3	8.8.18	[14.17.38.11]	CTRGRKVYDGYYDYYAMDYW	in-frame	+	gtgaggcctggggcttcagtgacgctgtcctgcaaggcttcgggctacacatttactgactatgaaatgcactgggtgaagcagacacctgtgcatggcctggaatggattggaactattgatcctgaaactggtggtactgcctacaatcagaagttcaagggcaaggccacactgactgcagacaaatcctccagcacagcctacatggagctccgcagcctgacatctgaggactctgccgtctattactgtacaagagggaggaaggtctatgatggttactacgattactatgctatggactactggggtcaaggaacctcagtcaccgtctcctcagccaaaacaacacccccatcagtctatccactggcccctgggtgtggagatacaact…
A21gcf1_MSVHE	Musmus IGHV5-17*02 F	G3	0	0	0	2	1	1	2	1	1	3	0	3	7	Musmus IGHJ3*01 F	Musmus IGHD2-1*01 F	3	8.8.11	[13.17.38.11]	CARGEAYGNFVYW	in-frame	+	gagcctggagggtcccggaactactcctgtgcagcctctggattcactttcagtagctttggaatgcactggattcgtcaggctccagagaaggggctggaatgggtcgcatacattaatagtggcagcagtaccatctactatgcagacacagtgaagggccgattcaccatctccagagacaatcccaagaacaccctgttactgcaaatgaccagtctaaggtctgaggacacggccatgcatttctgtgcaagaggagaggcctatggtaactttgtttactggggccaagggactctggtcactgtctctgcagctacaacaacagccccatctgtctatcccttggtccctggctgcagtgacacatctggatcctcggtgacactgggatgc…
A21gce2_MSVHE	Musmus IGHV5-17*02 F	G3	7	0	7	1	1	0	3	0	3	0	0	0	11	Musmus IGHJ3*01 F	Musmus IGHD2-1*01 F	3	8.8.11	[9.17.38.11]	CARGEAYANFPYW	in-frame	+	gtcccggaactctcctgtgcagcctctggattcactttacagtagctttggaatgcactgggttcgtcaggctccagagaagggactggagtgggtcgcatacattaatagtggcagtactatcatctactatgcagacacagtgaagggccgattcaccatctccagagacaatcccaagaacaccctgttcctgcaaatgaccagtctaaggtctgaggacacggccatgtattactgtgcaagaggagaggcctatgctaactttccttactggggccaagggactctggtcactgtctctgcagctacaacaacagccccatctgtctatcccttggtccctggctgcagtgacacatctggatcctcggtgacactgggatgccttgtcaaagg…
A21gcd1_MSVHE	Musmus IGHV5-17*02 F	M	0	0	0	3	0	3	0	0	0	3	2	1	6	Musmus IGHJ3*01 F	Musmus IGHD2-1*01 F	3	8.8.11	[12.17.38.11]	CTRGEAYGNFAYW	in-frame	+	gagcctggagggtcccggaactctcctgtgcagcctctggattcactttcagtagctttggaatgtattgggttcgtcaggttccagagaaggggctggagtgggtcgcatacattagtagtggcagtagtaccatctactatgcagacacagtgaagggccgattcaccatatccagagacaattccaagaacaccctgttcctgcaaatgaccagtctaaggtctgaggacacggccatgtattattgtacaagaggagaggcctatggtaactttgcttactggggccaagggactctggtcactgtctctgcagagagtcagtccttcccaaatgtcttccccc
A21gce1_MSVHE	Musmus IGHV5-4*02 F	M	0	0	0	0	0	0	1	1	0	1	1	0	2	Musmus IGHJ3*01 F	Musmus IGHD1-1*01 F	1	8.8.13	[12.17.38.11]	CARDRVTTVVVPSYW	in-frame	+	gctcggagggtccctgaaatctcctgtgcagcctctggattcactttcagtgactattacatgtattgggttcgccagactccggaaaagaggctggagtgggtcgcaaccattagtgatggtggaagttacacctactatccagacagtgtgaaggggcgattcaccatctccagagacaatgccaaaaacaacctgtacctgcaaatgagcagtctgaagtctgaggacacagccatgtattactgtgcaagagatagagttactacggtcgtagttccttcttactggggccaagggactctggtcactgtctctgcagagagtcagtccttcccaaatgtcttccccaa
A21gch2_MSVHE	Musmus IGHV2-6-7*01 F, or Musmus IGHV2-6-7*02 F	M	1	0	1	0	0	0	2	1	1	0	0	0	3	Musmus IGHJ4*01 F	Musmus IGHD2-3*01 F	3	8.7.11	[11.17.38.11]	CARDGYSYAMDYW	in-frame	+	gcgcacagagcctgtccatcacatgcaccgtctcagggttctcattaaccgactatggtgtaaactgggttcgccagcctccaggaaagggtctggagtggctgggaatgatctggagtgatggaagcacagactataattcagctctcaaatccagactgagcatcagcaaggacaactccaagagccaagttttcttaaaaatgaacagtctgcaaactgatgacacagccaggtactactgtgccagagatggttactcctatgctatggactactggggtcaaggaacctcagtcaccgtctcctcagagagtcagtccttcccaaatgtcttccccct
A21gcb3_MSVHE	Musmus IGHV5-17*02 F	M	0	0	0	1	0	1	1	0	1	3	0	3	5	Musmus IGHJ3*01 F	Musmus IGHD2-1*01 F	3	8.8.11	[12.17.38.11]	CARGEAYGNFAYW	in-frame	+	gagcctggagggtcccggaactctcctgtgcagcctctggattcactttcagtagctttggaatgcactggattcgtcaggctccagagaaggggctggagtgggtcgcatacattaatagtggcagtagtaccatctactatgcagacacagtgaagggccgattcaccatctccagagacaatcccgagaacaccctgttcctgcaaatgaccagtctaaggtctgaggacacggccatgtttttctgtgcaagaggagaggcctatggtaactttgcttactggggccaagggactctggtcactgtctctgcagagagtcagtccttcccaaatgtcttcccc
A21gcd3_MSVHE	Musmus IGHV5-17*02 F	M	0	0	0	1	1	0	0	0	0	1	1	0	2	Musmus IGHJ3*01 F	Musmus IGHD2-1*01 F	3	8.8.11	[12.17.38.11]	CTRGEAYGNFAYW	in-frame	+	gagcctggagggtcccggaactctcctgtgcagcctctggattcactttcagtagctttggaatgcactgggttcgtcaggctccagagaaggggctggagtgggtcgcatatattagtagtggcagtagtaccatctactatgcagacacagtgaagggccgattcaccatctccagagacaatcccaagaataccctgttcctgcaaatgaccagtctaaggtctgaggacacggccatgtattactgtacaagaggagaggcctatggtaactttgcttactggggccaagggactctggtcactgtctctgcagagagtcagtccttcccaaatgtcttccccc
A22gch2_MSVHE	Musmus IGHV1S30*01 P, or Musmus IGHV1S30*02 F (see comment)	M	0	0	0	5	1	4	1	0	1	13	2	11	19	Musmus IGHJ4*01 F	Musmus IGHD1-1*02 F	1	8.8.10	[8.17.38.11]	GARIEDYAMDYW	in-frame	+	agtgaagatatcctgcaaggcttctggttactcattcactggctactacatgcactgggtgaagcaaagccatgtaaagagccttgagtggattggacgtattaatccttacaatggtgctactaactacaaccagaatttcaaggacaaggccagcttgactgtagataagtcctccagcacagcctacatggagctccacagcctgacatctgaggactctgcagtctattacggtgcaagaattgaggactatgctatggactactggggtcaaggaacctcagtcaccgtctcctcagagagtcagtccttcccaaatgacttcc
A22gcc3_MSVHE	Musmus IGHV1-26*01 F	M	7	1	6	3	0	3	2	0	2	5	3	2	17	Musmus IGHJ3*01 F	Musmus IGHD2-1*01 F	3	8.8.15	[8.17.38.11]	CARKGRNGNHAAWFAYW	in-frame	+	catgaagatatcctgcaaggcttctggttactcattctctggctacaccatgaactgggtgaagcagagccatggaaagaaccttgagtggattggacttattaatccttacaatggtgctactagctacaaccagaagttcaagggcaaggccacattaactgtagacaagtcatccaacacagcctacatggagctcctcagtctgacatctgaggactctgcagtctattactgtgcaagaaaggggaggaatggtaatcacgcggcctggtttgcttactggggccaagggactctggtcactgtctctgcagagagtcagtccttcccaaatgtcttccccc
A22gcg3_MSVHE	Musmus IGHV2-6-7*01 F, or Musmus IGHV2-6-7*02 F	M	0	0	0	0	0	0	2	0	2	2	0	2	4	Musmus IGHJ2*01 F	Musmus IGHD2-4*01 F	3	8.7.11	[12.17.38.11]	CARDSYDYAFDYW	in-frame	+	cgcctcacagagcctgtccatcacatgcaccgtctcagggttctcattaaccggctatggtgtaaactgggttcgccagcctccaggaaagggtctggagtggctgggaatgatatggaatgatggaagcacagactataattcagctctcaactccagactgagcatcagcaaggacaactccaagagccaagttttcttaaaaatgaacagtctgcaaactaatgacacagccaggtactactgtgccagagattcctatgattacgcctttgactactggggccaaggcaccactctcacagtctcctcagagagtcagtccttcccaaatgtcttccaaa
A22gca5_MSVHE	Musmus IGHV5-12-1*01 F	M	5	0	5	0	0	0	0	0	0	0	0	0	5	Musmus IGHJ4*01 F	Musmus IGHD2-10*02 F	3	8.8.10	[13.17.38.11]	CARQKDYAMDYW	in-frame	+	tgagcctggagggtccctgaactctcctgtgcagcctctggattcgactttcagtagctatgacatgtcttgggttcgccagactccggagaagaggctggagtgggtcgcatacattagtagtggtggtggtagcacctactatccagacactgtgaagggccgattcaccatctccagagacaatgccaagaacaccctgtacctgcaaatgagcagtctgaagtctgaggacacagccatgtattactgtgcaagacagaaggattacgctatggactactggggtcaaggaacctcagtcaccgtctcctcagagagtcagtccttcccaaatgtccttccca
A22gcb5_MSVHE	Musmus IGHV14-3*02 F	M	2	1	1	0	0	0	1	0	1	3	3	0	6	Musmus IGHJ3*01 F	Musmus IGHD2-1*01 F	3	8.8.14	[10.17.38.11]	CARDRGLYGNYPFAYW	in-frame	+	gcctcagtcacgttgtcctgcacagcttctggcttcaatactaaagacacctatatgcactgggtgaagcagaggcctgaacagggcctggagtggattggaaggattgatcctgcgaatggtaatagtaaatatgacccgaagttccagggcaaggccactatcacagcagacacatcctccaacacagcctacctgcagctcagcagtttgacatctgaggacactgccgtctattactgtgctagagataggggactctatggtaactacccctttgcttactggggccaagggactctagtcattgtctctgcagagagtcagtccttcccaaatgtcttccccct
A22gcd5_MSVHE	Musmus IGHV5-6-4*01 F	M	8	1	7	0	0	0	1	0	1	0	0	0	9	Musmus IGHJ2*01 F	Musmus IGHD2-13*01 F	3	8.8.10	[5.17.38.11]	CTRDGDGYFDYW	in-frame	+	cctgtacagcctctggattcacttatcagtagttataccatgtcttgggttcgccagactccggagaagaggctggagtgggtcgcaaccattagtggtggtggtagttacacctactatccagacagtgtgaagggccgattcaccatctccagagacaatgccaagaacaccctgtacctgcaaatgagcagtctgaagtctgaggacacagccatgtattactgtacaagagatggggacggctactttgactactggggccaagacaccactctcacagtctcctcagagagtcagtccttcccaaatgtcttccccctta
A22gca6_MSVHE	Musmus IGHV14-4*02 F	M	0	0	0	1	0	1	0	0	0	0	0	0	1	Musmus IGHJ4*01 F	Musmus IGHD2-2*01 F	3	8.8.11	[12.17.38.11]	CNVLNGNESMDYW	in-frame	+	gtaggggcctcagtcaagttgtcctgcacagcttctggcttcaacattaaagactactatattcactgggtgaagcagaggcctgaacagggcctggagtggattggatggattgatcctgagaatggtgatactgaatatgccccgaagttccagggcaaggccactatgactgcagacacatcctccaacacagcctacctgcagctcagcagcctgacatctgaggacactgccgtctattactgtaatgtcctcaatggtaatgagagtatggactactggggtcaaggaacctcagtcaccgtctcctcagagagtcagtccttcccaaatgtcttcccccaca
A22gcb6_MSVHE	Musmus IGHV1-18*01 F, or Musmus IGHV1-22*01 F or Musmus IGHV1-26*01 F	M	2	0	2	2	0	2	0	0	0	5	2	3	9	Musmus IGHJ2*01 F	Musmus IGHD1-1*01 F	3	8.8.14	[13.17.38.11]	CARSDYYGSSNYFDYW	in-frame	+	tgagcctggggcttcagtgaagatatcctgcaagacttctggatacacattcactgaatacaccatgcactgggtgaagcagagccatggaaagagccttgagtggattggaggtattaatcctaacaatggtggtactagctacaagcagaagttcaagggcaaggccacattgactgtagacaagtcctccagcacagcctacatggagctccgcagcctgacatctgaagattctgcagtctattactgtgcaagatcggattactacggtagtagtaattattttgactactggggccaaggcaccactctcacagtctcctcagagagtcagtccttcccaaatgaccttc
A25gca3_MSVHE	Musmus IGHV1-62-2*01 F, or Musmus IGHV1-71*01 F	M	1	0	1	2	1	1	0	0	0	1	0	1	4	Musmus IGHJ2*01 F	Musmus IGHD2-2*01 F	3	8.8.12	[11.17.38.11]	CARHEDGYDYFDYW	in-frame	+	ggggcatcagtgaagctgtcctgcaaggcttctggctacaccttcactgagtatattatacactggataaaacagaggtctggacagggtcttgagtggattgggtggttttaccctggaagtggtagtataaagtacaatgagaaattcaaggacaaggccacattgactgcggacaaatcctccagcacagtctatatggagcttagtagaatgacatctgaagactctgcggtctatttctgtgcaagacacgaagatggttacgactactttgactactggggccaaggcaccactctcacagtctcctcagagagtcagtccttcccaaatgtcttccca
A25gcc3_MSVHE	Musmus IGHV1S137*01 [F]	M	0	0	0	0	0	0	4	0	4	5	2	3	9	Musmus IGHJ4*01 F			8.8.12	[13.17.38.11]	CARKLPNRYFMDYW (see Functionality comment)	in-frame	+	aggcctggggtctcagtgaagatttcctgcaagggttccggctacacattcactgattatgctatgcactgggtgaagcagagtcatgcaaagagtctagagtggattggagttattagtactcactatggtaatacaaactacaaccagaagtttaagggcaaggccacaatgactgtagacaaatcctccagcacagcctatatggaacttgccagattgacatctgaggattctgccatctattactgtgcaagaaaattgcctaataggtactttatggactactggggtcaaggaacctcagtcaccgtctcctcagagagtcagtccttcccaaatgtcttcccc
A25gce3_MSVHE	Musmus IGHV14-4*02 F	M	0	0	0	3	2	1	2	1	1	1	1	0	6	Musmus IGHJ4*01 F	Musmus IGHD2-3*01 F	3	8.8.14	[11.17.38.11]	CNARDDGSLGYAMDYW	in-frame	+	taggggcctcagtcaagttgtcctgcacaacttctggcttcaacattaaagactactatatacactgggtaaaacagaggcctgaacagggcctggagtggattggatggattgatcctgaaaatggtgattctgaatatgccccgaagttccagggcaaggccactatgactgcagacacatcgtccaacacagcctacctgcagctcagcagcctgacatctgaggacactgccgtctattactgtaatgcaagggatgatggttccctgggatatgctatggactactggggtcaaggaacctcagtcaccgtctcctcagagagtcagtccttcccaaatgtcttccccc
PR8 Boost day 6
Sequence ID	V-GENE and allele	Isotype	CDR1T	CDR1S	CDR1R	FR2T	FR2S	FR2R	CDR2T	CDR2S	CDR2R	FR3T	FR3S	FR3R	Tot Mut	J-GENE and allele	D-GENE and allele	D-REGION reading frame	CDR-IMGT lengths	FR-IMGT lengths	AA JUNCTION	JUNCTION frame	Orientation	Sequence
A53gchcd2_MSVHE	Musmus IGHV1-39*01 F	G1	2	1	1	7	0	7	2	0	2	5	1	4	16	Musmus IGHJ4*01 F	Musmus IGHD1-2*01 F	3	8.8.17	[11.17.38.11]	CARRGPVYYGYEDYAMDYW	in-frame	+	tggggcttcagtgaagatatcctgcaaggcttctggttattcattcactgactacatcatactctgggtgaagcagagccatggaaagagccttgagtggattggaaatattaatccttactatggtaatactacctacaatctgaagttcaagggcaaggccacattgactgtagacaaatcttccagcgcagcctacatgcagctcaacagtctgacatctgaggactctgcagtctattactgtgcaagaagaggccccgtttactacggctacgaggactatgctatggactactggggtcacggaacctcagtcaccgtctcctcagccaaaacgacacccccatctgtctatccactggcccctggatctgctgcccaaactaactccatggt…
921gcc4_MSVHE	Musmus IGHV1-4*01 F, or Musmus IGHV1S26*01 F	G1	5	0	5	1	1	0	3	1	2	5	1	4	14	Musmus IGHJ2*01 F	Musmus IGHD2-14*01 F	3	8.8.15	[8.17.38.11]	CARTHPRAYHRYDGDYW	in-frame	+	gtgaagatgtcctgtaaggcttctggctacagctttactaactactgcatgcactgggtaaaacagaggcctggacagggtctggagtggattggatacattgatcctagtaatggttatactgaatacaatcagaagttcaaggacaaggccacattgactgcagacaaatcctccagcaccgcctacatgcaactgagcagcctgacatctgacgactctacagtctattactgtgcaaggacccaccctcgcgcctaccataggtacgacggtgactactggggccaaggcaccactctcacagtctcctcagccaaaacgacacccccatctgtctatccactggcccctggatctgctgcccaaactaactccatggtgaccctgggatgcctg…
923gcc5_MSVHE	Musmus IGHV1-5*01 F	G1	1	1	0	4	3	1	0	0	0	2	0	2	7	Musmus IGHJ1*01 F	Musmus IGHD1-1*01 F	2	8.8.10	[8.17.38.11]	CTLSDYWYFDVW	in-frame	+	cagtgagatgtcctgcaaggcttctggctacacctttaccagctactggatgcactgggtaaaacagaggcctggacagggtctagaatgcattggcgctatttatcctggaaatagtgatactacctacaaccagaagttcaagggcaaggccaaactgactgcagtcacatccaccagcactgcctacatggagctcagcagcctgacaaatgaggactctgcggtctattactgtacattatccgactactggtacttcgatgtctggggcgcagggaccacggtcaccgtctcctcagccaaaacgacacccccatctgtctatccactggcccctggatctgctgcccaaactaactccatggtgaccctgggatgcctggtcaagggcaactt
A51gchcf2_MSVHE	Musmus IGHV1-69*02 F	G1	0	0	0	4	0	4	1	0	1	2	0	2	7	Musmus IGHJ3*01 F	Musmus IGHD2-4*01 F	3	8.8.11	[17.17.38.11]	CTIYYDYDWFAYW	in-frame	+	gctgagctggtgaggcctggggcttcagtgaagctgtcctgcaaggcttctggctacaccttcaccagctactggataaactgggtgaagcagaggcctggacaaggccttgagtggatcggaaatatttatccttctgatagttatactaactacaatcaaaagttcaaggacaaggccacattgactgtagacaaatcctccagcacagcctacatgcagctcagcagcccgacatctgaggactctgcggtctattactgtacgatctactatgattacgactggtttgcttactggggccaagggactctggtcactgtctctgcagccaaaacgacacccccatctgtctatccactggcccctggatctgctgcccaaactaactccatggtg…
A51gchcc3_MSVHE	Musmus IGHV1-82*01 F	G1	4	4	0	2	1	1	0	0	0	4	3	1	10	Musmus IGHJ4*01 F	Musmus IGHD2-14*01 F	3	8.8.18	[14.17.38.11]	CAREGTYYRYDVYYYAMDYW	in-frame	+	tggtgagcctggggcctcagtgaagatttcctgcaaagcttctggctacgcattcagttcttcttggatgaactgggtgaagcagaggcctggacagggtcttgagtggattggacgtatttatcctggagatggagatactaactacaatgggaagttcaagggcaaggccacactgactgcagacaaatcctccagcacagcctacatgcagctcagcagcctgacctctgtggactctgcggtctatttctgtgcaagagaggggacctactataggtacgacgtgtattactatgctatggactactggggtcaaggaacctcagtcaccgtctcctcagccaaaacgacacccccatctgtctatccactggcccctggatctgctgcccaaac…
A52gchce2_MSVHE	Musmus IGHV1-85*01 F, or Musmus IGHV1S56*01 F	G1	1	1	0	2	0	2	2	0	2	12	3	9	17	Musmus IGHJ3*01 F	Musmus IGHD3-1*01 F	3	8.8.13	[12.17.38.11]	CARSGGLKRGWFVYW	in-frame	+	gcctggggcttcagtgaagttgtcctgcaaggcttctggctacaccttcacaagctatgatataaactgggtgaggcagaggcctgaacagggacttgagtggattggatggatttttcctggagatggtagtactaagtacaatgagaagttcaagggcaaggccacactgactacagacaaatcctccaccacagcctacatgcagctcagcaggctgacatctgaggacgctgctgtctatttctgtgcaagatcgggcggactgaagagaggttggtttgtttactggggccaagggactctggtcactgtctctgcagccaaaacgacacccccatctgtctatccactggcccctggatctgctgcccaaactaactccatggtgaccctggg…
A52gchcg1_MSVHE	Musmus IGHV1-87*01 F	G1	1	1	0	0	0	0	0	0	0	2	0	2	3	Musmus IGHJ1*01 F	Musmus IGHD1-1*02 F	3	8.8.14	[11.17.38.11]	CARRGGNYGNWYFDVW	in-frame	+	tggggcttcagtgaagttgtcctgcaaggcttctggctacacctttactagctactggatgcagtgggtaaaacagaggcctggacagggtctggaatggattggggctatttatcctggagatggtgatactaggtacactcagaagttcaagggcaaggccacattgactgcagataaatcctccagcacagcctacatgcaactcagcagcttggcatctgaggactctgcggtctattactgtgcaagacgggggggtaactacgggaactggtacttcgatgtctggggcgcagggaccacggtcaccgtctcctcagccaaaacgacacccccatctgtctatccactggcccctggatctgctgcccaaactaactccatggtgaccctggg…
A53gchcc1_MSVHE	Musmus IGHV1-87*01 F	G1	1	1	0	0	0	0	0	0	0	2	0	2	3	Musmus IGHJ2*01 F	Musmus IGHD1-1*01 F	1	8.8.15	[14.17.38.11]	CARRIFTTAHSYYFDYW	in-frame	+	tggcagacctggggcttcagtgaagttgtcctgcaaggcttctggctacacctttactagctactggatgcagtgggtaaaacagaggcctggacagggtctggaatggattggggctatttatcctggagatggtgatactaggtacactcagaagttcaagggcaaggccacattgactgcagataaatcctccagcacagcctacatgcaactcagcagcttggcatctgaggactctgcggtctattactgtgcaaggagaatttttactacggcacattcttactactttgactactggggccaaggcaccactctcacagtctcctcagccaaaacgacacccccatctgtctatccactggcccctggatctgctgcccaaactaactccat…
A53gchcd4_MSVHE	Musmus IGHV1-87*01 F	G1	2	2	0	0	0	0	0	0	0	2	0	2	4	Musmus IGHJ4*01 F	Musmus IGHD2-14*01 F	3	8.8.18	[14.17.38.11]	CARRAYYRYDEGYYYAMDYW	in-frame	+	tggcagacctggggcttcagtgaagttgtcctgcaaggcctctggctacacttttactagctactggatgcagtgggtaaaacagaggcctggacagggtctggaatggattggggctatttatcctggagatggtgatactaggtacactcagaagttcaagggcaaggccacattgactgcagataaatcctccagcacagcctacatgcaactcagcagcttggcatctgaggactctgcggtctattactgtgcaagaagggcctactataggtacgacgaaggttattactatgctatggactactggggtcaaggaacctcagtcaccgtctcctcagccaaaacgacacccccatctgtctatccactggcccctggatctgctgcccaaac…
922gce4_MSVHE	Musmus IGHV1-87*01 F	G1	1	1	0	0	0	0	0	0	0	2	0	2	3	Musmus IGHJ4*01 F	Musmus IGHD1-1*01 F	2	8.8.13	[9.17.38.11]	CARRSYPHYYAMDYW	in-frame	+	tcagtgaagttgtcctgcaaggcttctggctacacctttactagctactggatgcagtgggtaaaacagaggcctggacagggtctggaatggattggggctatttatcctggagatggtgatactaggtacactcagaagttcaagggcaaggccacattgactgcagataaatcctccagcacagcctacatgcaactcagcagcttggcatctgaggactctgcggtctattactgtgcaagacggtcatatccccattactatgctatggactactggggtcaaggaacctcagtcaccgtctcctcagccaaaacgacacccccatctgtctatccactggcccctggatctgctgcccaaactaactccatggtgaccctgggatgcctggtc…
922gce5_MSVHE	Musmus IGHV1-87*01 F	G1	1	1	0	0	0	0	0	0	0	2	0	2	3	Musmus IGHJ4*01 F	Musmus IGHD2-1*01 F	3	8.8.16	[9.17.38.11]	CARRGYGNYVRYFAMDYW	in-frame	+	cttcagtgaagttgtcctgcaaggcttctggctacacctttactagctactggatgcagtgggtaaaacagaggcctggacagggtctggaatggattggggctatttatcctggagatggtgatactaggtacactcagaagttcaagggcaaggccacattgactgcagataaatcctccagcacagcctacatgcaactcagcagcttggcatctgaggactctgcggtctattactgtgcacgacggggctatggtaactacgtgaggtactttgctatggactactggggtcaaggaacctcagtcaccgtctcctcagccaaaacgacacccccatctgtctatccactggcccctggatctgctgcccaaactaactccatggtgaccctgg…
A51gchch2_MSVHE	Musmus IGHV1-9*01 F	G1	2	0	2	0	0	0	3	0	3	3	0	3	8	Musmus IGHJ4*01 F	Musmus IGHD2-14*01 F	2	8.8.12	[13.17.38.11]	CARKVRRSYAMDYW	in-frame	+	gatgactggggcctcagtgaagatatcctgcaaggctactggctacacattcagtagctactggatagagtgggtaaagcagaggcctggacatggccttgagtggattggagagattttacctggaaataggagtacttactacaatgagaagttcaagggcaaggccacattcactgcagatacatcctccaacacagcctacatgcaactcagcagcctgacatctgaggactctgccgtctattactgtgcaagaaaggtacgacggagctatgctatggactactggggtcaaggaacctcagtcaccgtctcctcagccaaaacgacacccccatctgtctatccactggcccctggatctgctgcccaaactaactccatggtgaccctggg…
A52gchcb3_MSVHE	Musmus IGHV1S34*01 F	G2A	1	0	1	0	0	0	3	2	1	1	0	1	5	Musmus IGHJ2*01 F			8.8.5	[10.17.38.11]	CARGDYW (see Functionality comment)	in-frame	+	gggcttcagtgaagatatcctgcaaggcttctggttactcattcactggttacttcatgcactgggtcaagcagagccatggaaagagccttgagtggattggatatataagttgttataatggtgcttctacctacaaccagaagttcaagggcaaggccacatttactgtagacacatcctccagcacagcctacatgcagttcaacagcctgacatctgaagactctgcggtctattactgtgcaagaggggactactggggccaaggcaccactctcacagtctcctcagccaaaacaacagccccatcggtctatccactggcccctgtgtgtggagatacaactggctcctcggtgactctaggatgcctggtcaagggctttcc
922gcd4_MSVHE	Musmus IGHV2-3*01 F	G1	0	0	0	0	0	0	1	0	1	0	0	0	1	Musmus IGHJ4*01 F	Musmus IGHD1-1*02 F	3	8.7.14	[10.17.38.11]	CAKQGGNYNYYAMDYW	in-frame	+	cacagagcctgtccatcacatgcactgtctcagggttctcattaaccagctatggtgtaagctgggttcgccagcctccaggaaagggtctggagtggctgggagtaatatggggtgacgggaccacaaattatcattcagctctcatatccagactgagcatcagcaaggataactccaagagccaagttttcttaaaactgaacagtctgcaaactgatgacacagccacgtactactgtgccaaacaggggggtaactacaattactatgctatggactactggggtcaaggaacctcagtcaccgtctcctcagccaaaacgacacccccatctgtctatccactggcccctggatctgctgcccaaactaactccatggtgaccctgggatgcc…
922gcf5_MSVHE	Musmus IGHV2-3*01 F	G1	1	0	1	0	0	0	0	0	0	0	0	0	1	Musmus IGHJ4*01 F	Musmus IGHD1-1*02 F	1	8.7.12	[11.17.38.11]	CAKMVGVYYVMDYW	in-frame	+	cacagagacctgtccatcacatgcactgtctcagggttctcattaagcagctatggtgtaagctgggttcgccagcctccaggaaagggtctggagtggctgggagtaatatggggtgacgggagcacaaattatcattcagctctcatatccagactgagcatcagcaaggataactccaagagccaagttttcttaaaactgaacagtctgcaaactgatgacacagccacgtactactgtgccaaaatggtgggggtttactatgttatggactactggggtcaaggaacctcagtcaccgtctcctcagccaaaacgacacccccatctgtctatccactggcccctggatctgctgcccaaactaactccatggtgaccctgggatgcctggtc…
A52gchcd1_MSVHE	Musmus IGHV5-12-1*01 F	G1	1	0	1	1	1	0	1	0	1	1	0	1	4	Musmus IGHJ3*01 F	Musmus IGHD1-1*01 F	3	8.8.13	[14.17.38.11]	CARPYYYGSSWFAYW	in-frame	+	ttagtgacgcctggagggtccctgaactctcctgtgcagcctctggattcgctttcactagctatgacatgtcttgggttcgccagactccggagaagaggctggaatgggtcgcatacattagtactggtggtggtagcacctactatccagacactgtgaagggccgattcaccatctccagagacattgccaagaacaccctgtacctgcaaatgagcagtctgaagtctgaggacacagccatgtattactgtgcaagaccctattactacggtagtagttggtttgcttactggggccaagggactctggtcactgtctctgcagccaaaacgacacccccatctgtctatccactggcccctggatctgctgcccaaactaactccatggtga…
923gce1_MSVHE	Musmus IGHV1-14*01 F	M	0	0	0	0	0	0	1	0	1	0	0	0	1	Musmus IGHJ4*01 F	Musmus IGHD3-1*01 F	2	8.8.10	[11.17.38.11]	CARGGLDAMDYW	in-frame	+	ggggcttcagtgcagatgtcctgcaaggcttctggatacacattcactagctatgttatgcactgggtgaagcagaagcctgggcagggccttgagtggattggatatattaatccttacaatgatggtactaagtacaatgagaagttcaaaggcaaggccacactgacttcagacaaatcctccagcacagcctacatggagctcagcagcctgacctctgaggactctgcggtctattactgtgcaagaggggggctagatgctatggactactggggtcaaggaacctcagtcaccgtctcctcagagagtcagtccttcccaaatgtcttccccct
921gcc1_MSVHE	Musmus IGHV1-16*01 ORF	M	0	0	0	0	0	0	0	0	0	1	1	0	1	Musmus IGHJ4*01 F	Musmus IGHD2-2*01 F	3	8.8.15	[8.17.38.11]	CARREYYGYVGYAMDYW	in-frame	+	cagtgaagctgtcctgcaagtcttctggttactcattcagtagatacaaaatggaatgtgtgaaacagagccatgtaaagagccttgagtggattgaacatattaatcttttcaatggtattactaactacaatggaaactttaaaagcaaggccacattgactgtagacatatcctctagcacagcctatatggaacttagcagattgacatctgaagactcagaggtatattactgtgcaagaagagagtactatggttacgtagggtatgctatggactactggggtcaaggaacctcagtcaccgtctcctcagagagtcagtccttcccaaatgtcttccccctc
A53gchca4_MSVHE	Musmus IGHV1-18*01 F, or Musmus IGHV1-22*01 F or Musmus IGHV1-26*01 F	M	2	0	2	2	0	2	1	0	1	4	1	3	9	Musmus IGHJ3*01 F	Musmus IGHD1-1*01 F	3	8.8.16	[11.17.38.11]	CARIYYFGSNYPAWFAYW	in-frame	+	ggggcttcagtgaagatatcctgcaagacttctggatacacattcactgaatacaccatgcactgggtgaagcagagccatggaaagagccttgagtggattggaggtattaattctaacaatggtggtactaggtacaaccagaagttcaagggcaaggccacattgactgtagacaagtcctccagcacagcctacatggagctccgcagcctgacatctgaggattctgcagtctattactgtgcaagaatttattacttcggtagtaactatccggcctggtttgcttactggggccaagggactctggtcactgtctctgcagagagtcagtccttcccaaatgacttcc
923gcc1_MSVHE	Musmus IGHV1-19*01 F	M	1	1	0	6	0	6	2	1	1	1	1	0	10	Musmus IGHJ4*01 F	Musmus IGHD3-2*02 F	2	8.8.11	[7.17.38.11]	CARSNYYYAMDYW	in-frame	+	gatgtacactgtaaggcttctggatacacattcactgactactacatggactgggtgaagcagagccatggagaaagctttgagtggattggacgtgttaatccttacaatggtggtactagctacaaccagaagttcaagggcaaggccacattgactgttgacaagtcctccagcacagcctacatggagctcaacagcctgacatctgaggactctgcggtctattactgtgcaagatcaaactactactatgctatggactactggggtcaaggaacctcagtcaccgtctcctcagagagtcagtccttcccaaatgtcttccccctc
921gcd6_MSVHE	Musmus IGHV1-20*02 F	M	1	0	1	1	0	1	1	0	1	2	0	2	5	Musmus IGHJ4*01 F	Musmus IGHD2-3*01 F	3	8.8.11	[8.17.38.11]	CAREGYYGAMDYW	in-frame	+	gtgaagatatcctgcaaggcttctggtgactcatttactggctactttatgaactggttgatgcagagccatggaaagagccttgagtggattggacgtattattccttacaatggtgatactttctacaaccagaagttcaagggcaaggccacattgactgtagacaaatcctctaccacagcccacatggagctccggagcctggcatctgaggactctgcagtctatttttgtgcaagagagggttactacggggctatggactactggggtcaaggaacttcagtcaccgtctcctcagagagtcagtccttcccaaatgtcttccccct
A52gchca3_MSVHE	Musmus IGHV1-26*01 F, or Musmus IGHV1-31*01 F or Musmus IGHV1S30*02 F	M	4	1	3	5	1	4	2	0	2	7	1	6	18	Musmus IGHJ3*01 F	Musmus IGHD3-3*01 F	3	8.8.10	[14.17.38.11]	CAREGWDVVAYW	in-frame	+	tggtgagcctggggcttcagtgaagatatcctgcaaggcttctggttactcattcactggctactacatgcactgggtgaagcaaagccatgtaaagagccttgagtggattggacgtattaatccttacaatggtgctactagctacaaccagaatttcaaggacaaggccagcttgactgtagataagtcctccagcacagcctacatggacctccacagcctgacatctgaggactctgcagtctattactgtgcaagagagggctgggacgtcgttgcttactggggccaagggactctggtcactgtctctgcagagagtcagtccttcccaaatgtcttccaaa
923gcd1_MSVHE	Musmus IGHV1-26*01 F, or Musmus IGHV1-31*01 F or Musmus IGHV1S30*02 F	M	4	1	3	5	1	4	2	0	2	8	1	7	19	Musmus IGHJ4*01 F	Musmus IGHD2-12*01 F	1	8.8.9	[12.17.38.11]	CARATYGMDYW	in-frame	+	gcctggggcttcagtgaagatatcctgcaaggcttctggttactcattcactggctactacatgcactgggtgaagcaaagccatgtaaagagccttgagtggattggacgtattaatccttacaatggtgctactacctacaaccagaatttcaaggacaaggccagcttgactgtagataagtcctccagaacagcctacatggagctccacagcctgacatctgaggactctgcagtctattactgtgcaagagcgacctatggtatggactactggggtcaaggaacctcagtcaccgtctcctcagagagtcagtccttcccaaatgtcttccccct
921gce1_MSVHE	Musmus IGHV1-31*01 F, or Musmus IGHV1-34*02 F	M	0	0	0	8	2	6	2	0	2	8	2	6	18	Musmus IGHJ4*01 F	Musmus IGHD2-2*01 F	2	8.8.10	[7.17.38.11]	CAKAGFYGMDYW	in-frame	+	gatgcatatcctgcaaggcttctggttactcattcactggctactacatgcactgggtgaagcaaagccatgtaaagagccttgagtggattggacgtatttatccttacaatggtgctactagctacaaccagaatttcaaggacaaggccagcttgactgtagataagtcctccagcacagcctacatggagctccacagcctgacatatgaggactctgcagtctattactgtgcaaaggcggggttctatggtatggactactggggtcaaggaacctcagtcaccgtctcctcagagagtcagtccttcccaaatgtcttccccc
922gcc1_MSVHE	Musmus IGHV1-37*01 F	M	0	0	0	0	0	0	0	0	0	1	0	1	1	Musmus IGHJ2*01 F	Musmus IGHD1-1*01 F	3	8.8.11	[10.17.38.11]	CGKGNYYGYFDYW	in-frame	+	gcttcagtgaagatatcctgcaaggcttctggttactcatttactggctactttatgaactgggtgaagcagagccatggaaagagccttgagtggattggacgtattaatccttacaatggtgatactttctacaaccagaagttcaagggcaaggccacattgactgtagacaaatcctctagcacagcccacatggagctcctgagcctgacatctgaggactctgcagtctattattgtggaaaggggaattactacggctactttgactactggggccaaggcaccactctcacagtctcctcagagagtcagtccttcccaaatgtcttccaaa
922gca5_MSVHE	Musmus IGHV1-42*01 F, or Musmus IGHV1-43*01 F	M	0	0	0	4	1	3	1	1	0	7	3	4	12	Musmus IGHJ3*01 F	Musmus IGHD1-1*01 F	3	8.8.13	[8.17.38.11]	CTRGHYYGSSPFAYW	in-frame	+	gtgaagatatcctgcaaggcttctggttactcattcactggctactacatgcactgggtgaaggaaagtcctgaaaatagtcttgagtggattggagagattaatcctagcactgggggtactagctacaaccagaagttcaagggcaaggccacattaactgtagataaatcctccagcacagcctacatgcagttcaagagcctgacatctgaagagtctgcagtctattactgtacaagagggcattactacggtagtagtccttttgcttactggggccaagggactctggtcactgtctctgcagagagtcagtcctt
A53gchce1_MSVHE	Musmus IGHV1-47*01 F	M	1	1	0	2	2	0	0	0	0	2	1	1	5	Musmus IGHJ3*01 F	Musmus IGHD1-1*01 F	3	8.8.13	[14.17.38.11]	CARRYGSSYTWFAYW	in-frame	+	ctggtgagcctggggcctcagtgaagatgtcctgcaaggcttttggctacaccttcactacctatccaatagagtggatgaaacagaatcatgggaagagcctagagtggattggaaattttcatccttacaatgatgatactaagtacaatgaaaaattcaagggcaaggccaaattgactgtagaaaaatcctctagcacagtctacttggagctcagccgattaacatctgatgactctgctgtttattactgtgcaaggaggtacggtagtagctacacctggtttgcttactggggccaagggactctggtcactgtctctgcagagagtcagtccttcccaaatgtcttccaaat
922gcc2_MSVHE	Musmus IGHV1-54*01 F, or Musmus IGHV1-54*03 [F]	M	0	0	0	0	0	0	0	0	0	3	1	2	3	Musmus IGHJ2*01 F	Musmus IGHD1-1*01 F	3	8.8.9	[8.17.38.11]	CARRGYHGDYW	in-frame	+	agtgaggtgtcctgcaaggcttctggatacgccttcactaattacttgatagagtgggtaaagcagaggcctggacagggccttgagtggattggagtgattaatcctggaagtggtggtactaactacaatgagaagttcaagggcaaggcaacactgactgcagacaaatcctccagtattgcctacatgcagctcagcagcctgacatctgatgactctgcggtctatttctgtgcaagacgcggttaccacggagactactggggccaaggcaccactctcacagtctcctcagagagtcagtccttcccaaatgtcttccccaaca
A51gchcc1_MSVHE	Musmus IGHV1-69*01 F, or Musmus IGHV1-69*02 F	M	4	2	2	3	0	3	4	1	3	5	0	5	16	Musmus IGHJ4*01 F	Musmus IGHD1-2*01 F	1	8.8.16	[14.17.38.11]	CARFITTATRDYYVMDCW	in-frame	+	gtgatgcctggggcttcagtgaagatgtcctgcaaggcttctggctacacattcactgactactggatacactgggtgaagcagaggcctggacaaggccctgagtggatcggagcgattgatacttctgatgattataccagcttcaatcaaaagttcaagggcaaggccacattgactgtagacgaatcctccagcacagcccacatgcagctcagcagcctgacatctgaggactctgcggtctattactgtgcaagattcattactacggctacaagggattactatgttatggactgctggggtcaaggaacctcagtcaccgtctcctcagagagtcagtccttcccaaatgacctt
A53gchcg3_MSVHE	Musmus IGHV1-74*01 F, or Musmus IGHV1-74*04 F	M	1	0	1	4	2	2	2	1	1	8	2	6	15	Musmus IGHJ2*01 F	Musmus IGHD2-1*01 F	3	8.8.11	[13.17.38.11]	CASGNYGGYFDYW	in-frame	+	gaggcctggagcttcagtgaagctgtcctgcaaggcttctggctactccttcaccagctactggatgaactgggtgaagcagaggcctggacaaggccttgagtggattggcatgattcatccttccgatagtgaaactaggttaaatcagaagttcaaggacaaggccacattgactgtagacaaatcctccagcacagcctacatgcaactcagcagcccgacatctgaggactctgcggtctattactgtgcaagtggtaactacggaggctactttgactactggggccaaggcaccactctcacagtctcctcagagagtcagtccttcccaaatgtcttccccc
922gcd3_MSVHE	Musmus IGHV1-80*01 F	M	2	1	1	1	0	1	1	0	1	6	6	0	10	Musmus IGHJ4*01 F	Musmus IGHD1-1*01 F	3	8.8.13	[9.17.38.11]	CARVPYYYGYAMDYW	in-frame	+	cctcagtgagatttcctgcaaggcttctggctatgcattcagtacctactggatgaactgggtgaagcagaggcctggacagggtcttgagtggattggacagatttatcctggagatggtgattctaactacaatggcaagttcaagggtaaagccacactgactgcagacaaatcctccagcacagcctacatgcagctcagcagcctaacatctgaggactctgcggtctatttctgtgcaagagtcccctattactacggctatgctatggactactggagtcaaggaacctcagtcaccgtctcctcagagagtcagtccttcccaaatgtcttccccca
A52gchcf2_MSVHE	Musmus IGHV1-84*02 [F]	M	0	0	0	0	0	0	1	0	1	1	0	1	2	Musmus IGHJ3*01 F	Musmus IGHD2-10*01 F	3	8.8.13	[14.17.38.11]	CARSTYYGNSLFAYW	in-frame	+	ctggtgagcctggggcttcagtgaagatatcctgcaaggcttctggctacaccttcactgactactatataaactgggtgaagcagaagcctggacagggacttgagtggattggatggatttatcctggaagcggttatactaagtacaatgagaagttcaagggcacggccacattgactgtagacacatcctccagcacagcctacatgcagctcagcagcctgacatctgaggacactgctgtctatttctgtgcaagatcgacctactatggtaactcactgtttgcttactggggccaagggactctggtcactgtctctgcagagagtcagtccttcccaaatgtcttccaaatca
A53gchca3_MSVHE	Musmus IGHV1-84*02 [F]	M	0	0	0	0	0	0	0	0	0	3	2	1	3	Musmus IGHJ4*01 F	Musmus IGHD2-13*01 F	2	8.8.8	[13.17.38.11]	CARGGLVDYW	in-frame	+	gtgagcctgcggcttcagtgaagatatcctgcaaggcttctggctacaccttcactgactactatataaactgggtgaagcagaagcctggacagggacttgagtggattggatggatttatcctggaagcggtaatactaagtacaatgagaagttcaagggcaaggccacattgactgtagacacatcctccagcacagtctatatgcaactcagcagcctgacatctgaggacactgctgtctatttctgtgcaagagggggactagtggactactggggtcaaggaacctcagtcaccgtctcctcagagagtcagtccttcccaaatgtcttcccc
A51gchch3_MSVHE	Musmus IGHV1-87*01 F	M	2	1	1	0	0	0	0	0	0	3	0	3	5	Musmus IGHJ1*01 F	Musmus IGHD1-1*01 F	3	8.8.13	[14.17.38.11]	CARRDGSRHWYFDVW	in-frame	+	ggcagacctggggcttcagtgaagttgtcctgcaaggcttctggctacacctttactaactactggatgcagtgggtaaaacagaggcctggacagggtctggaatggattggggctatttatcctggagatggtgatactaggtacactcagaagttcaagggcaaggccacattcactgcagataaatcctccagcacagcctacatgcaactcagcagcttggcatctgaggactctgcggtctattactgtgcaagaagggacggtagtaggcactggtacttcgatgtctggggcgcagggaccacggtcaccgtctcctcagagagtcagtccttcccaaatgtcttccaaataaat
A51gchce4_MSVHE	Musmus IGHV1-87*01 F	M	3	0	3	0	0	0	0	0	0	2	0	2	5	Musmus IGHJ4*01 F	Musmus IGHD1-1*01 F	2	8.8.12	[14.17.38.11]	CARRRRPYYAMDYW	in-frame	+	tggcagacctggggcttcagtgaagttgtcctgcaaggcttctggctacaccttttctacctactggatgcagtgggtaaaacagaggcctggacagggtctggaatggattggggctatttatcctggagatggtgatactatgtacactcagaagttcaagggcaaggccacattgactgcagataaatcctccagcacagcctacatgcaactcagcagcttgacatctgaggactctgcggtctattactgtgcaagacggaggcgcccctactatgctatggactactggggtcaaggaacctcagtcaccgtctcctcagagagtcagtccttcccaaatgtcttccaaatc
A52gchca1_MSVHE	Musmus IGHV10S3*01 F	M	3	0	3	0	0	0	0	0	0	0	0	0	3	Musmus IGHJ3*01 F	Musmus IGHD2-14*01 F	3	8.10.11	[10.17.38.11]	CVRDYRYTWFAYW	in-frame	+	attggaactctcactgtcgcagcactcataggattcatattcaaaaccaatgccatgaactgggtccgccaggctccaggaaagggtttggaatgggttgctcgcataagaagtaaaagtaataattatgcaacatattatgccgattcagtgaaagacaggttcaccatctccagagatgattcacaaagcatgctctatctgcaaatgaacaacttgaaaactgaggacacagccatgtattactgtgtgagagactataggtacacctggtttgcttactggggccaagggactctggtcactgtctctgcagagagtcagtccttcccaaatgacttc
A52gchcd2_MSVHE	Musmus IGHV14-1*02 F	M	0	0	0	0	0	0	0	0	0	0	0	0	0	Musmus IGHJ2*01 F	Musmus IGHD3-2*01 F	2	8.8.12	[13.17.38.11]	CARQFDSSGYDDYW	in-frame	+	gaggcaggggccttagtcaagttgtcctgcaaagcttctggcttcaacattaaagactactatatgcactgggtgaagcagaggcctgaacagggcctggagtggattggatggattgatcctgagaatggtaatactatatatgacccgaagttccagggcaaggccagtataacagcagacacatcctccaacacagcctacctgcagctcagcagcctgacatctgaggacactgccgtctattactgtgctcgccagttcgacagctcgggctacgatgactactggggccaaggcaccactctcacagtctcctcagagagtcagtccttcccaaatgtcttccaaat
A51gchca2_MSVHE	Musmus IGHV14-3*02 F	M	0	0	0	0	0	0	0	0	0	1	1	0	1	Musmus IGHJ3*01 F			8.8.7	[12.17.38.11]	CARSPFAYW	in-frame	+	gcaggggcctcagtcaagttgtcctgcacagcttctggcttcaacattaaagacacctatatgcactgggtgaagcagaggcctgaacagggcctggagtggattggaaggattgatcctgcgaatggtaatactaaatatgacccgaagttccagggcaaggccactataacagcagacacatcctccaacacagcctacctgcagctcagcagcctgacatctgaggacactgccgtctattattgtgctagaagtccgtttgcttactggggccaagggactctggtcactgtctctgcagagagtcagtccttcccaaatgtcttccac
A52gchcg2_MSVHE	Musmus IGHV14-3*02 F	M	0	0	0	1	0	1	0	0	0	0	0	0	1	Musmus IGHJ4*01 F	Musmus IGHD5-1*01 P	2	8.8.12	[12.17.38.11]	CARSSPYYFAMDYW	in-frame	+	gcaggggcctcagtcaagttgtcctgcacagcttctggcttcaacattaaagacacctatatgcactgggtgaagcagaggcctgaacagggcctggactggattggaaggattgatcctgcgaatggtaatactaaatatgacccgaagttccagggcaaggccactataacagcagacacatcctccaacacagcctacctgcagctcagcagcctgacatctgaggacactgccgtctattactgtgctagatcgagtccttattactttgctatggactactggggtcaaggaacctcagtcaccgtctcctcagagagtcagtccttcccaaatgtcttccaaat
A52gchch2_MSVHE	Musmus IGHV14-3*02 F	M	0	0	0	1	0	1	0	0	0	2	0	2	3	Musmus IGHJ3*01 F	Musmus IGHD2-3*01 F	3	8.8.8	[5.17.38.11]	CARDGYLASW	in-frame	+	tgtcctgcacagcttctggcttcaacattaaagacacctatatgcactgggtgaggcagaggcctgaacagggcctggagtggattggaaggattgatcctgcgaatggtaatactaaatatgacccgaggttccagggcaaggccactataccagcagacacatcctccaacacagcctacctgcagctcagcagcctgacatctgaggacactgccgtctattactgtgctagagatggttaccttgcttcctggggccaagggactctggtcactgtctctgcagagagtcagtccttcccaaatgtcttcccc
A53gchcf3_MSVHE	Musmus IGHV14-3*02 F	M	0	0	0	0	0	0	0	0	0	0	0	0	0	Musmus IGHJ3*01 F	Musmus IGHD1-2*01 F	1	8.8.12	[12.17.38.11]	CARSFITTATFAYW	in-frame	+	agcaggggcctcagtcaagttgtcctgcacagcttctggcttcaacattaaagacacctatatgcactgggtgaagcagaggcctgaacagggcctggagtggattggaaggattgatcctgcgaatggtaatactaaatatgacccgaagttccagggcaaggccactataacagcagacacatcctccaacacagcctacctgcagctcagcagcctgacatctgaggacactgccgtctattactgtgctagatccttcattactacggctacttttgcttactggggccaagggactctggtcactgtctctgcagagagtcagtccttcccaaatgtcttccaaatc
921gca2_MSVHE	Musmus IGHV14-3*02 F	M	1	0	1	1	0	1	0	0	0	1	0	1	3	Musmus IGHJ2*01 F (see comment)	Musmus IGHD1-2*01 F	3	8.8.7	[9.17.38.11]	CARGYSGYW	in-frame	+	ctcagtcaagttgtccatgcacagcttctggcttcaacattaaagacacctttatgcactgggtgaagcagaggcctaaacagggcctggagtggattggaaggattgatcctgcgaatggtaatactaaatttgacccgaagttccagggcaaggccactataacagcagacacatcctccaacacagcctacctgcagctcagcagcctgacatctgaggacactgccgtctattactgtgctagaggttactccggctactggggccaaggcaccactctcacagtctcctcagagagtcagtccttcccaaatgtcttccccatc
921gcd3_MSVHE	Musmus IGHV14-3*02 F	M	1	0	1	1	0	1	1	0	1	0	0	0	3	Musmus IGHJ3*01 F	Musmus IGHD2-1*01 F	3	8.8.8	[11.17.38.11]	CAVYGITAYW	in-frame	+	ggcacctcagtcaagttgtcctgcacagcttctggcttcagcattaaagacacctatatgcactgggtgaagcagaggcctgaacagggcctggagtggattggagggattgatcctgcgaatggtgatactaaatatgacccgaagttccagggcaaggccactataacagcagacacatcctccaacacagcctacctgcagctcagcagcctgacatctgaggacactgccgtctattactgtgccgtctatggtatcacggcttactggggccaagggactctggtcactgtctctgcagagagtcagtccttcccaaatgtcttccccct
A51gchce1_MSVHE	Musmus IGHV14-4*02 F	M	1	1	0	0	0	0	0	0	0	1	1	0	2	Musmus IGHJ3*01 F	Musmus IGHD1-1*01 F	3	8.8.11	[11.17.38.11]	CNYYGSKAWFAYW	in-frame	+	ggggcctcagtcaagttgtcctgcacaggttctggcttcaacattaaagactactacatgcactgggtgaagcagaggcctgaacagggcctggagtggattggatggattgatcctgagaatggtgatactgaatatgccccgaagttccagggcaaggccactatgactgcagacacatcctccaacacagcctacctgcaactcagcagcctgacatctgaggacactgccgtctattactgtaattactacggtagtaaggcctggtttgcttactggggccaagggactctggtcactgtctctgcagagagtcagtccttcccaaatgtcttccccct
A51gchcc2_MSVHE	Musmus IGHV1S135*01 [F]	M	0	0	0	0	0	0	0	0	0	0	0	0	0	Musmus IGHJ2*01 F	Musmus IGHD1-1*01 F	3	8.8.13	[15.17.38.11]	CARRDYYGVVPFDYW	in-frame	+	gactggtgagcctggggcttcagtgaaggtatcctgcaaggcttctggttactcattcactgactacaacatgtactgggtgaagcagagccatggaaagagccttgagtggattggatatattgatccttacaatggtggtactagctacaaccagaagttcaagggcaaggccacattgactgttgacaagtcctccagcacagccttcatgcatctcaacagcctgacatctgaggactctgcagtctattactgtgcaagaagggattactacggtgtggtcccttttgactactggggccaaggcaccactctcacagtctcctcagagagtcagtccttcccaaatgtcttccaaat
923gcg5_MSVHE	Musmus IGHV1S135*01 [F]	M	1	0	1	3	0	3	1	0	1	4	1	3	9	Musmus IGHJ4*01 F	Musmus IGHD2-4*01 F	3	8.8.15	[8.17.38.11]	CARGYDYDVRSHAMDYW	in-frame	+	agtgagatatcctgcaaggcttctggttactcattcactggctacaacatgaactgggtgaagcagagcaatggaaagagccttgagtggattggaaatattgatccttactatggtggtactagctacaaccagaagttcaagggcaaggccacattgactgttgacaaatcctccagcacagcctacatgcagctcaagagcctgacatctgaggactctgcagtctattactgtgcaagaggttatgattacgacgtgaggtcccatgctatggactactggggtcaaggaacctcagtcaccgtctcctcagagagtcagtccttcccaaatgtcttccccaa
A51gchcd1_MSVHE	Musmus IGHV1S16*01 P	M	2	0	2	3	0	3	0	0	0	3	1	2	8	Musmus IGHJ3*01 F	Musmus IGHD1-1*01 F	3	8.8.11	[14.17.38.11]	CTRSGFYYYGAYW	in-frame	+	tggtgagcctggggcttcagtgaagttgtcctgcaaggcttctggctacaccttcaccagctactatatgtactgggtgaagcagaggcctggacaaggccttgagtggattggagagattaatcctagcaatggtggtactaacttcaatgagaagttcaagagcaaggccacactgactgtagacaaatcctccagcacagcatacatgcaactcagcagcctgacatctgaggactctgcggtctattactgtacaagatcggggttttattactacggtgcttactggggccaagggactctggtcactgtctctgcagagagtcagtccttcccaaatgtcttccaaatc
923gca5_MSVHE	Musmus IGHV1S16*01 P	M	2	0	2	4	0	4	0	0	0	5	1	4	11	Musmus IGHJ4*01 F	Musmus IGHD3-1*01 F	2	8.8.10	[8.17.38.11]	CSRRGLYAMDYW	in-frame	+	cagaagttgtcctgcaaggcttctggctacaccttcaccagctactatatgtactggatgaagcagaggcctggacaaggccttgagtggattggagagattaatcctagcaatggtggtactcacttcattgagaagttcaagagcaaggccacactgactgtagacaaatcctccagcacagcatacatgcaactcagcagcctgacatctgaggactctgcggtctattactgttcaagacgggggctctatgctatggactactggggtcaaggaacctcagtcaccgtctcctcagagagtcagtccttcccaaatgtcttcccccata
923gcg1_MSVHE	Musmus IGHV1S30*01 P, or Musmus IGHV1S30*02 F	M	0	0	0	5	1	4	1	0	1	11	2	9	17	Musmus IGHJ4*01 F	Musmus IGHD2-1*01 F	3	8.8.12	[8.17.38.11]	CAISGNYFYAMDYW	in-frame	+	agtgaagatatcctgcaaggcttctggttactcattcactggctactacatgcactgggtgaagcaaagccatgtaaagagccttgagtggattggacgtattaatccttacaatggtgctactagctacaaccagaatttcaaggacaaggccagcttgactgtagataagtcctccagcacagcctacatggagctccacagcctgacatctgaggactctgcagtctattactgtgcaatatctggtaactacttctatgctatggactactggggtcaaggaacctcagtcaccgtctcctcagagagtcagtccttcccaaatgtcttccccc
922gcd1_MSVHE	Musmus IGHV1S34*01 F	M	0	0	0	0	0	0	0	0	0	0	0	0	0	Musmus IGHJ3*01 F			8.8.12	[11.17.38.11]	CAREDYDSAWFAYW (see Functionality comment)	in-frame	+	ggggcttcagtgaagatatcctgcaaggcttctggttactcattcactggttactacatgcactgggtcaagcagagccatggaaagagccttgagtggattggatatattagttgttacaatggtgctactagctacaaccagaagttcaagggcaaggccacatttactgtagacacatcctccagcacagcctacatgcagttcaacagcctgacatctgaagactctgcggtctattactgtgcaagagaggactatgattccgcctggtttgcttactggggccaagggactctggtcactgtctctgcagagagtcagtccttcccaaatgtcttccccct
A51gchch1_MSVHE	Musmus IGHV1S56*01 F	M	1	0	1	1	1	0	2	0	2	2	1	1	6	Musmus IGHJ4*01 F			8.8.16	[14.17.38.11]	CASNGITTVVDRYAMDYW (see Functionality comment)	in-frame	+	agtgagcctggggcttcagtgaggatatcctgcaaggcttctggctacaccttcacaagctactatatacactgggtgaagcagaggcctggacagggacttgagtggattgggtggatttatcctggaaatgttaatactaagtacaatgagaagttcaagggcaaggccacactgactgcagacaaatcctccagcacagcctacatgcagctcagcagcctgacctctgaggactctgcggtctatttctgtgcaagcaatggaattactacggtagtagaccgctatgctatggactactggggtcaaggaacctcagtcaccgtctcctcagagagtcagtccttcccaaatgtccttccaa
A52gchcc2_MSVHE	Musmus IGHV2-3*01 F	M	0	0	0	0	0	0	0	0	0	2	1	1	2	Musmus IGHJ4*01 F	Musmus IGHD1-2*01 F	3	8.7.14	[12.17.38.11]	CAKKRVVYGSYAMDYW	in-frame	+	gcctcacagagcctgtccatcacatgcactgtctcagggttctcattaaccagctatggtgtaagctgggttcgccagcctccaggaaagggtctggagtggctgggagtaatatggggtgacgggagcacaaattatcattcagctctcatatccagagtgagcatcagcaaggataactccaagagccaagttttcttaaaactgaacagtctgcaaactgatgacacagccacatactactgtgccaaaaagcgagtggtctacggctcctatgctatggactactggggtcaaggaacctcagtcaccgtctcctcagagagtcagtccttcccaaattcttcc
922gcg3_MSVHE	Musmus IGHV2-3*01 F	M	0	0	0	0	0	0	0	0	0	0	0	0	0	Musmus IGHJ4*01 F	Musmus IGHD1-1*01 F	1	8.7.13	[7.17.38.11]	CARLTTGPLYAMDYW	in-frame	+	tcgatcagcatgcactgtctcagggttctcattaaccagctatggtgtaagctgggttcgccagcctccaggaaagggtctggagtggctgggagtaatatggggtgacgggagcacaaattatcattcagctctcatatccagactgagcatcagcaaggataactccaagagccaagttttcttaaaactgaacagtctgcaaactgatgacacagccacgtactactgtgccagacttactacgggccccctctatgctatggactactggggtcaaggaacctcagtcaccgtctcctcagagagtcagtccttcccaaatgtcttccccct
921gcd2_MSVHE	Musmus IGHV2-6-7*01 F, or Musmus IGHV2-6-7*02 F	M	0	0	0	0	0	0	0	0	0	0	0	0	0	Musmus IGHJ1*01 F	Musmus IGHD1-1*01 F	2	8.7.13	[5.17.38.11]	CARVLLRYPSWFDVW	in-frame	+	tcatgcaccgtctcagggttctcattaaccggctatggtgtaaactgggttcgccagcctccaggaaagggtctggagtggctgggaatgatatggggtgatggaagcacagactataattcagctctcaaatccagactgagcatcagcaaggacaactccaagagccaagttttcttaaaaatgaacagtctgcaaactgatgacacagccaggtactactgtgccagagtattactacggtacccgagctggttcgatgtctggggcgcagggaccacggtcaccgtctcctcagagagtcagtccttcccaaatgtcttccccc
A53gchch3_MSVHE	Musmus IGHV2-9*02 F	M	0	0	0	0	0	0	1	0	1	3	0	3	4	Musmus IGHJ2*01 F	Musmus IGHD2-3*01 F	3	8.7.14	[12.17.38.11]	CARDLDYDGFYYFDYW	in-frame	+	cgccctcacagagcctgtccatcacttgcactgtctctgggttttcattaaccagctatggtgtacactgggttcgccagcctccaggaaagggtctggagtggctgggagtaatatgggctggtggaaacacaaattataattcggctgtcatgtccagactgagcatcagcaaagacaactccaagagccaagttttcttaaaaatgaacagtctgaaaagtgatgacacagccatgtactactgtgccagagatctggactatgatggtttctactactttgactactggggccaaggcaccactctcacagtctcctcagagagtcagtccttcccaaatgtcttccaaatc
922gce1_MSVHE	Musmus IGHV2-9*02 F	M	2	1	1	0	0	0	1	0	1	2	0	2	5	Musmus IGHJ4*01 F	Musmus IGHD2-1*01 F	3	8.7.13	[10.17.38.11]	CARGGNYGYYAMDYW	in-frame	+	cacagagcctgtccatcacttgcactgtctctggattttcattaaccagctttggtgtacactgggttcgccagcctccaggaaagggtctggagtggctgggagtaatatgggctggtggaatcacaaattataattcgactctcgtgtccagactgagcatcagcaaagacaactccaagagccaagttttcttaaaaatgaacagtctgcaaactgatgacacagccatgtactactgtgccagaggtggtaactacggatactatgctatggactactggggtcaaggaacctcagtcaccgtctcctcagagagtcagtccttcccaaatgtcttccccca
A52gchcb1_MSVHE	Musmus IGHV3-1*02 F	M	0	0	0	0	0	0	0	0	0	0	0	0	0	Musmus IGHJ2*01 F (see comment)	Musmus IGHD3-1*01 F	2	9.7.10	[12.17.38.11]	CAREMGLRRDYW	in-frame	+	accttctcagtcactttcagtcacctgcactgtcactggctactccatcaccagtggttatagctggcactggatccggcagtttccaggaaacaaactggaatggatgggctacatacactacagtggtagcactaactacaacccatctctcaaaagtcgaatctctatcactcgagacacatccaagaaccagttcttcctgcagttgaattctgtgactactgaggacacagccacatattactgtgcaagagagatgggtttacgacgagactactggggccaaggcaccactctcacagtctcctcagagagtcagtccttcccaaatgtcttccaaataa
A53gchcc5_MSVHE	Musmus IGHV3-1*02 F	M	0	0	0	2	0	2	0	0	0	0	0	0	2	Musmus IGHJ2*01 F (see comment)	Musmus IGHD2-3*01 F	3	9.7.11	[13.17.38.11]	CARSPYDGPFDYW	in-frame	+	aaccttctcagtcactttcactcacctagcactgtcactggctactccatcaccagtggttatagctggcactggatccggcagtttccaggaaacaaactggaatggttgggcttcatacactacagtggtagcactaactacaacccatctctcaaaagtcgaatctctatcactcgagacacatccaagaaccagttcttcctgcagttgaattctgtgactactgaggacacagccacatattactgtgcaagatccccctatgatggtccttttgactactggggccaaggcaccactctcacagtctcctcagagagtcagtccttcccaaatgacttcc
923gcb1_MSVHE	Musmus IGHV3-1*02 F	M	0	0	0	0	0	0	0	0	0	0	0	0	0	Musmus IGHJ4*01 F	Musmus IGHD1-2*01 F	3	9.7.10	[12.17.38.11]	CAPYVLGAMDYW	in-frame	+	gaccttctcagtcactttcactcacctgcactgtcactggctactccatcaccagtggttatagctggcactggatccggcagtttccaggaaacaaactggaatggatgggctacatacactacagtggtagcactaactacaacccatctctcaaaagtcgaatctctatcactcgagacacatccaagaaccagttcttcctgcagttgaattctgtgactactgaggacacagccacatattactgtgccccctacgtcttaggggctatggactactggggtcaaggaacctcagtcaccgtctcctcagagagtcagtccttcccaaatgtcttccccc
921gce2_MSVHE	Musmus IGHV3-2*02 F	M	0	0	0	0	0	0	0	0	0	2	0	2	2	Musmus IGHJ3*01 F	Musmus IGHD2-2*01 F	3	9.7.12	[12.17.38.11]	CARSSYGYPWFAYW	in-frame	+	acttctcagtctctgtccctcacctgcactgtcactggctactcaatcaccagtgattatgcctggaactggatccggcagtttccaggaaacaaactggagtggatgggctacataagctacagtggtagcactaactacaacccatctctcaaaagtcgaatctctatcactcgagacacatccaagaaccagttcttcctgcagttgacttctgtgactactgaggacacagccacatattactgtgcaagatcatcctatggttacccctggtttgcttactggggccaagggactctggtcactgtctctgcagagagtcagtccttcccaaatgtcttccccca
922gcc3_MSVHE	Musmus IGHV3-8*02 F	M	1	0	1	0	0	0	0	0	0	3	1	2	4	Musmus IGHJ3*01 F	Musmus IGHD1-1*01 F	3	8.7.10	[12.17.38.11]	CARSPGSSFTYW	in-frame	+	tgacttctcagactctgtccctcacctgttctgtcactggcgactccgtcaccagtggttactggaactggatccggaaattcccagggaataaacttgagtacatggggtacataagctacagtggtagcacttactacaatccatctcataaaagtcgaatctctatcactcgagacacatccaagaaccagtactacctgcagttgaattctgtgactactgaggacacagccacatattactgtgcaagatcccccggtagtagctttacttactggggccaagggactctggtcactgtctctgcagagagtcagtccttcccaaatgtcttccccct
923gcf1_MSVHE	Musmus IGHV3-8*02 F	M	0	0	0	0	0	0	0	0	0	0	0	0	0	Musmus IGHJ3*01 F	Musmus IGHD2-2*01 F	3	8.7.12	[12.17.38.11]	CARPYGYDGGFAYW	in-frame	+	tgacttctcagactctgtccctcacctgttctgtcactggcgactccatcaccagtggttactggaactggatccggaaattcccagggaataaacttgagtacatggggtacataagctacagtggtagcacttactacaatccatctctcaaaagtcgaatctccatcactcgagacacatccaagaaccagtactacctgcagttgaattctgtgactactgaggacacagccacatattactgtgcaagaccttatggttacgacggggggtttgcttactggggccaagggactctggtcactgtctctgcagagagtcagtccttcccaaatgtcttccccc
923gcc2_MSVHE	Musmus IGHV3-8*02 F	M	0	0	0	2	1	1	2	1	1	4	2	2	8	Musmus IGHJ2*01 F	Musmus IGHD1-1*01 F	1	8.7.12	[10.17.38.11]	CAGCVTSTDYFDYW	in-frame	+	cagactctgtccctcacctgctctgtcactggcgactccatcaccagtggttactggaactggatccggaaattcccagggaataaacttgactacatgggatacattagctacagtggtaccacttactacaatccatctctcaaaagtcgaatctccatcactcgagacacatccaagaaccagtactacctgcagctgatttctgtgactactgaggacacagccacgtatttctgtgcaggttgtgttacttccacagactactttgactactggggccaaggcaccactctcacagtctcctcagagagtcagtccttcccaaatgtcttccccc
A52gchca2_MSVHE	Musmus IGHV4-1*02 F	M	0	0	0	0	0	0	0	0	0	0	0	0	0	Musmus IGHJ4*01 F	Musmus IGHD1-1*02 F	2	8.8.12	[8.17.38.11]	CARGRGRLHAMDYW	in-frame	+	accctgaactctcctgtgcagcctcaggattcgattttagtagatactggatgagttgggtccggcaggctccagggaaagggctagaatggattggagaaattaatccagatagcagtacgataaactatacgccatctctaaaggataaattcatcatctccagagacaacgccaaaaatacgctgtacctgcaaatgagcaaagtgagatctgaggacacagccctttattactgtgcaagaggaagggggcggctacatgctatggactactggggtcaaggaacctcagtcaccgtctcctcagagagtcagtccttcccaaattcttccccctcaggg
921gca1_MSVHE	Musmus IGHV5-17*02 F	M	1	0	1	0	0	0	1	0	1	1	0	1	3	Musmus IGHJ4*01 F	Musmus IGHD1-1*01 F	3	8.8.12	[9.17.38.11]	CARGVFYYYVMDYW	in-frame	+	gtccggaactcatcctgtgcagcctctggattcactttcagtagatttggaatgcactgggttcgtcaggctccagagaaggggctggagtgggtcgcatacattagtagtggcagtagtaccatgtactatgcagacacagtgaagggccgattcaccatctccagagacaatcccaagaacaccctgttcctgcaaatgaccagtgtaaggtctgaggacacggccatgtattactgtgcaagaggggttttttattactatgttatggactactggggtcaaggaacctcagtcaccgtctcctcagagagtcagtccttcccaaatgtcttccccc
921gcf3_MSVHE	Musmus IGHV5-17*02 F	M	0	0	0	0	0	0	0	0	0	0	0	0	0	Musmus IGHJ2*01 F	Musmus IGHD2-3*01 F	3	8.8.9	[7.17.38.11]	CARGLYDFDYW	in-frame	+	acactcatacctgtgcagcctctggattcactttcagtagctttggaatgcactgggttcgtcaggctccagagaaggggctggagtgggtcgcatacattagtagtggcagtagtaccatctactatgcagacacagtgaagggccgattcaccatctccagagacaatcccaagaacaccctgttcctgcaaatgaccagtctaaggtctgaggacacggccatgtattactgtgcaagaggtctctatgattttgactactggggccaaggcaccactctcacagtctcctcagagagtcagtccttcccaaatgtcttccccct
921gcg6_MSVHE	Musmus IGHV5-17*02 F	M	0	0	0	0	0	0	0	0	0	0	0	0	0	Musmus IGHJ4*01 F	Musmus IGHD1-1*02 F	2	8.8.10	[9.17.38.11]	CARDLSRAMDYW	in-frame	+	agggtccggaactctcctgtgcagcctctggattcactttcagtagctttggaatgcactgggttcgtcaggctccagagaaggggctggagtgggtcgcatacattagtagtggcagtagtaccatctactatgcagacacagtgaagggccgattcaccatctccagagacaatcccaagaacaccctgttcctgcaaatgaccagtctaaggtctgaggacacggccatgtattactgtgcaagagatctttcgagggctatggactactggggtcaaggaacctcagtcaccgtctcctcagagagtcagtccttcccaaatgtcttccccc
A53gchce2_MSVHE	Musmus IGHV5-4*02 F	M	0	0	0	0	0	0	0	0	0	1	0	1	1	Musmus IGHJ3*01 F	Musmus IGHD1-2*01 F	1	8.8.7	[3.17.38.11]	CARITTIYW	in-frame	+	cagactcatggattcactttcagtgactattacatgtattgggttcgccagactccggaaaagaggctggagtgggtcgcaaccattagtgatggtggtagttacacctactatccagacagtgtgaaggggcgattcaccatctccaaagacaatgccaagaacaacctgtacctgcaaatgagcagtctgaagtctgaggacacagccatgtattactgtgcaaggattactacgatttactggggccaagggactctggtcactgtctctgcagagagtcagtccttcccaaatgtcttccccctcactaat
921gce5_MSVHE	Musmus IGHV5-6*01 F, or Musmus IGHV5-6*02 [F] or Musmus IGHV5-6*03 [F] or Musmus IGHV5-6-1*01 F	M	0	0	0	0	0	0	0	0	0	0	0	0	0	Musmus IGHJ2*01 F (see comment)	Musmus IGHD2-1*01 F	3	8.8.12	[8.17.38.11]	CARHQGNYPYFDYW	in-frame	+	tcatacactctcctgtgcagcctctggattcactttcagtagctatggcatgtcttgggttcgccagactccagacaagaggctggagtgggtcgcaaccattagtagtggtggtagttacacctactatccagacagtgtgaaggggcgattcaccatctccagagacaatgccaagaacaccctgtacctgcaaatgagcagtctgaagtctgaggacacagccatgtattactgtgcaagacatcagggtaactacccttactttgactactggggccaaggcaccactctcacagtctcctcagagagtcagtccttcccaaatgtcttccccctc
922gce3_MSVHE	Musmus IGHV5-9-4*01 F	M	0	0	0	0	0	0	0	0	0	0	0	0	0	Musmus IGHJ4*01 F	Musmus IGHD2-3*01 F	3	8.8.12	[7.17.38.11]	CARILDDYYVMDYW	in-frame	+	ctaaactctcctgtgcagcctctggattcactttcagtagctatgccatgtcttgggttcgccagtctccagagaagaggctggagtgggtcgcagaaattagtagtggtggtagttacacctactatccagacactgtgacgggccgattcaccatctccagagacaatgccaagaacaccctgtacctggaaatgagcagtctgaggtctgaggacacggccatgtattactgtgcaaggattcttgatgattactacgtaatggactactggggtcaaggaacctcagtcaccgtctcctcagagagtcagtccttcccaaatgtcttccccctca
922gcd5_MSVHE	Musmus IGHV7-3*02 F	M	0	0	0	0	0	0	2	1	1	3	2	1	5	Musmus IGHJ4*01 F	Musmus IGHD1-1*01 F	3	8.10.14	[10.17.38.11]	CARNYGSLMPGAMDYW	in-frame	+	aggttctctgagactctcctgtgtaacttctgggttcaccttcactgattactacatgagctgggtccgccagcctccaggaaaggcacttgagtggttgggttttattagaaataaagttaatggttacacaacagagtatagtgtatctgtgaagggtcggttcaccatctccagagataattcccaaagcatcctctatcttcaaatgaacaccctgagagccgaggacagtgccacttattactgtgcaagaaactacggtagtctaatgccaggagctatggactactggggtcaaggaacctcagtcaccgtctcctcagagagtcagtccttcccaaatgtcttccccct
PR8 Boost day 17
Sequence ID	V-GENE and allele	Isotype	CDR1T	CDR1S	CDR1R	FR2T	FR2S	FR2R	CDR2T	CDR2S	CDR2R	FR3T	FR3S	FR3R	Tot Mut	J-GENE and allele	D-GENE and allele	D-REGION reading frame	CDR-IMGT lengths	FR-IMGT lengths	AA JUNCTION	JUNCTION frame	Orientation	Sequence
A61gchcc1_MSVHE	Musmus IGHV1-15*01 F	G1	0	0	0	3	1	2	4	1	3	3	1	2	10	Musmus IGHJ4*01 F			8.8.6	[17.17.38.11]	CTNALDYW	in-frame	+	gctgagctggtgaggcctggggcttcagtgaagctgtcctgcaaggctttgggctacacatttactgactatgaaatacactggctgaaacagacacctgtgcatggcctggaatggattggagctattcatccaggaagtggtggtactgcctacaatcagaagttcaagggcaaggccacactgactgcagacaaatcctccagcacagcctacatggagctcagcagcctgacatctgaggactctgctgtctattactgtacgaatgctttggactactggggtcgaggaacctcagtcaccgtctcctcagccaaaacgacacccccatctgtctatccactggcccctggatctgctgcccaaactaactccatggtgaccctgggatgcctg…
A62gchcf2_MSVHE	Musmus IGHV1-26*01 F	G1	3	1	2	5	1	4	3	0	3	8	1	7	19	Musmus IGHJ1*01 F	Musmus IGHD1-1*01 F	3	8.8.15	[14.17.38.11]	CARGYYGSSYGWYFDVW	in-frame	+	tggtgagcctggggcttcagtgaagatatcctgcaaggcttctggttactcattcactgactactacatgcactgggtgaagcaaagccatgtaaagagccttgagtggattggacgtattaatccttacagtggtgttactacttacaaccagaatttcaaggacaaggccagcttgactgtagataagtcctccagcacagcctacatggagctccacagcctgacatctgaggactctgcagtctattactgtgcaagaggatactacggtagtagctacgggtggtacttcgatgtctggggcgcagggaccacggtcaccgtctcctcagccaaaacgacacccccatctgtctatccactggcccctggatctgctgcccaaactaactccat…
A63gchcd1_MSVHE	Musmus IGHV1-7*01 F	G1	0	0	0	0	0	0	1	0	1	3	1	2	4	Musmus IGHJ3*01 F	Musmus IGHD1-2*01 F	1	8.8.15	[13.17.38.11]	CARSNSPIMTAPWFAYW	in-frame	+	caacctggggcctcagtgaagatgtcctgcaagacttctggctacacctttactagctactggatgcactgggtaaaacagaggcctggacagggtctggaatggattggatacattaatcctagcactggttatactgagtacaatcagaagttcaaggacaaggccacattgactgcagacaaatcctccagcacagcctacatgcaactgagcagcctgacatctgaggactctgcagtctattactgtgcaagatcgaattctcccattatgacggctccctggtttgcttactggggccaagggactctggtcactgtctctgcagccaaaacgacacccccatctgtctatccactggcccctggatctgctgcccaaactaactccatggtg…
943gcg1_MSVHE	Musmus IGHV1-80*01 F	G1	2	1	1	2	0	2	1	0	1	8	5	3	13	Musmus IGHJ2*01 F	Musmus IGHD2-3*01 F	3	8.8.13	[8.17.38.11]	CARREDGYYDFFDYW	in-frame	+	cagtgaagatttcctgcaaggcttctggctatgcattcaatagctactggatgaactgggtgaggcagaggcctggacagggtcttgagtggattggacagatttctcctggagatggtgatactaactacaatggaaagttcaagggtaaagccacactgactgcagacaaatcctccagcacagcctacatacacctcaccagcctaacatctgaggactctgcggtctatttctgtgcaagacgggaggatggttactacgacttctttgactactggggccaaggcaccactctcacagtctcctcagccaaaacgacacccccatctgtctatccactggcccctggatctgctgcccaaactaactccatggtgaccctgggatgcctggtca…
A61gchcc3_MSVHE	Musmus IGHV1-87*01 F	G1	1	1	0	2	2	0	1	1	0	6	1	5	10	Musmus IGHJ4*01 F	Musmus IGHD2-1*01 F	3	8.8.15	[14.17.38.11]	CARRGVYGNLYYSMDYW	in-frame	+	tggcagacctggggcttcagtgaagttgtcctgcaaggcttctggctacacctttactagctactggatgcagtgggtgaaacagcggcctggacagggtctggaatggattggggctatttatcctggagatggcgatactaggtacactcagaagttcaagggcaaggccacattgactgtagataaatcctccagcacagcctacatgcaactcaacagcttggcatctgatgattctgcggtctattactgtgcaagaaggggggtctatggtaacctttactattctatggactactggggtcaaggaacctcagtcaccgtctcctcagccaaaacgacacccccatctgtctatccactggcccctggatctgctgcccaaactaactccat…
A61gchcg3_MSVHE	Musmus IGHV1-87*01 F	G1	2	1	1	1	0	1	0	0	0	3	0	3	6	Musmus IGHJ4*01 F	Musmus IGHD2-4*01 F	3	8.8.16	[14.17.38.11]	CARRGYDYDEGYYAMDYW	in-frame	+	tggtagacctggggcttcagtgaagttgtcctgcaaggcttctggctacacctttactaggtactggatgcagtggataaaacagaggcctggacagggtctggaatggattggggctatttatcctggagatggtgatactaggtacactcagaacttcaagggcaaggccacattgactgcagataaatcctccagcacagcctacatgcaactcagcagcttggcatctgaggactctgcggtctattactgtgcaagaaggggatatgattacgacgagggttattatgctatggactactggggtcaaggaacctcagtcaccgtctcctcagccaaaacgacacccccatctgtctatccactggcccctggatctgctgcccaaactaactc…
A61gchcf3_MSVHE	Musmus IGHV1-87*01 F	G1	2	1	1	1	0	1	0	0	0	4	1	3	7	Musmus IGHJ2*01 F	Musmus IGHD2-12*01 F	3	8.8.12	[14.17.38.11]	CARRTYYPYHFDYW	in-frame	+	ggcagacctggggcttcagtgaggttgtcctgcaaggcttctggctacacctttactacctactgggtgcagtgggtaaaacagaggcctggacagggtctggaatggattggggctatttatcctggagatggtgatactaggtacactcagaagttcaagggcaaggccacattgactgcagataaatcgtccagcacagcctacatgcaactcaacagcttggcatctgaggactctgcggtctattactgtgcaagacgtacttactacccgtaccactttgactactggggccaaggcaccactctcacagtctcctcagccaaaacgacacccccatctgtctatccactggcccctggatctgctgcccaaactaactccatggtgaccctg…
A61gchcb3_MSVHE	Musmus IGHV1-87*01 F	G1	1	1	0	2	0	2	0	0	0	6	1	5	9	Musmus IGHJ2*01 F	Musmus IGHD2-14*01 F	3	8.8.18	[14.17.38.11]	CARRVYRFDEGTTSYYFDYW	in-frame	+	tggcagacctggggcttcagtgaagttgtcctgcaaggcttctggctacacctttactagctactggatgcagtggattaaacagaggcctggacagggtctggaatggattggggctatttatcctggagatggtgatactcggttcactcagaagttcaagggcaaggccacattgactgcagataaatcctccaacacagcctacatgcaactcagcaacttggcatctgaggactctgcggtctattactgtgcacgaagagtctataggttcgacgaagggactacgtcttactactttgactactggggccaaggcaccactctcccagtctcctcagccaaaacgacacccccatctgtctatccactggcccctggatctgctgcccaaac…
A61gchcg1_MSVHE	Musmus IGHV1-87*01 F	G1	2	1	1	1	0	1	0	0	0	3	0	3	6	Musmus IGHJ4*01 F	Musmus IGHD1-1*01 F	3	8.8.13	[12.17.38.11]	CARRYNYDYYAMDYW	in-frame	+	cacctggggcttcagtgaagttgtcctgcaaggcttctggctacacctttactaactactggatgcagtgggtaaaacagaggcctggacagggtctggaatggattgggactatttatcctggagatggtgatactaggttcactcagaagttcaggggcagggccacattgactgcagataaatcctccagcacagcctacatgcaactcagcagcttggcatctgaggactctgcggtctattactgtgcaagacggtataactacgattactatgctatggactactggggtcaaggaacctcagtcaccgtctcctcagccaaaacgacacccccatctgtctatccactggcccctggatctgctgcccaaactaactccatggtgaccctgg…
A61gchce3_MSVHE	Musmus IGHV1-87*01 F	G1	2	1	1	1	1	0	0	0	0	3	0	3	6	Musmus IGHJ4*01 F	Musmus IGHD2-4*01 F	2	8.8.15	[14.17.38.11]	CTRRALRRLYSYTMDYW	in-frame	+	tggcagacctggggcttcagtgaagttgtcctgcaaggcttctggctacatctttactagctactggatgcagtgggtgaaacagaggcctggacagggtctggaatggattggggctatttatcctggagatggtgatactaggtacactcagaagttcaagggcaaggccacattgactgcagataaatcctccaacacagcctacatgcaactcagcagcttggcatctgaggactctgcggtctattactgtacaagacgcgcattacgccgattatattcctatactatggactactggggtcaaggaacctcagtcaccgtctcctcagccaaaacgacacccccatctgtctatccactggcccctggatctgctgcccaaactaactccat…
A62gchch1_MSVHE	Musmus IGHV1-87*01 F	G1	2	1	1	1	0	1	0	0	0	5	1	4	8	Musmus IGHJ4*01 F	Musmus IGHD2-3*01 F	3	8.8.14	[13.17.38.11]	CARRGYYDDYYAMDYW	in-frame	+	cagacctggggcttcagtgaagttgtcctgcaaggcttctggctacacctttactaactactggatgcagtgggtaaaacagaggcctggacagggtctggaatggattgggtctatttatcctggagatggtgatactaggttccctcagaagttcaagggcaaggccacattgactgcagataaatcctccagcacagcctacatgcagctcagcagcttggcatctgaggactctgcggtctattactgtgcaagaaggggttactacgatgattactatgctatggactactggggtcaaggaacctcagtcaccgtctcctcagccaaaacgacacccccatctgtctatccactggcccctggatctgctgcccaaactaactccatggtgac…
A62gchcb1_MSVHE	Musmus IGHV1-87*01 F	G1	2	0	2	0	0	0	0	0	0	4	1	3	6	Musmus IGHJ4*01 F	Musmus IGHD2-14*01 F	3	8.8.15	[14.17.38.11]	CARRGYYRFDYYVMDYW	in-frame	+	tggcagacctggggcttcagtgaagttgtcctgcaaggcttctggctacacctttagtagctactggatgcagtgggtaaaacagaggcctggacagggtctggaatggattggggctatttatcctggagatggtgatactaggttcactcagaagttcaagggcaaggccacattgactgcagacaaatcctccagcacagcctacatgcaactcagcagcttggcatctgaggactctgcggtctattactgtgcaagaagggggtactataggttcgattactatgttatggactattggggtcaaggaacctcagtcaccgtctcctcagccaaaacgacacccccatctgtctatccactggcccctggatctgctgcccaaactaactccat…
A62gchcd3_MSVHE	Musmus IGHV1-87*01 F	G1	0	0	0	1	0	1	3	2	1	5	1	4	9	Musmus IGHJ4*01 F	Musmus IGHD1-2*01 F	3	8.8.15	[14.17.38.11]	CARRNYYGYDSFAMDSW	in-frame	+	tggcagacctggggcttcagtgaagttgtcctgcaaggcttctggctacacctttaccagctactggatgcactgggtaaaacagaggcctggacagggtctggaatggattggggctatttatcctggagatgggaatacccggtacactcagaagttcaaggacaaggccacattgactgcagataaatcctccagcacagcctacatgcaactcagcagcttggcttctgaggactctgcggtctattactgtgcaagaagaaattactacggctacgattcctttgctatggactcctggggtcaaggaacctcagtcaccgtctcctcagccaaaacgacacccccatctgtctatccactggcccctggatctgctgcccaaactaactccat…
A62gchce3_MSVHE	Musmus IGHV1-87*01 F	G1	1	1	0	0	0	0	0	0	0	3	1	2	4	Musmus IGHJ4*01 F	Musmus IGHD2-12*01 F	3	8.8.15	[13.17.38.11]	CVRRGYYRYDYYAMDYW	in-frame	+	cagacctggggcttcagtgaagttgtcctgcaaggcttctggctacacctttactagctactggatgcagtgggtaaaacagaggcctggacagggtctggaatggattggggctatttatcctggagatggtgatactaggtacactcagaagttcaagggcaaggccacattgactgcagataaatcttccagcacagcctacatgcaactcagcagcttggcatctgaggactctgcggtctattactgtgtaagaaggggatattatagatacgattactatgctatggactactggggtcaaggaacctcagtcaccgtctcctcagccaaaacgacacccccatctgtctatccactggcccctggatctgctgcccaaactaactccatggt…
A63gchca1_MSVHE	Musmus IGHV1-87*01 F	G1	1	1	0	1	0	1	1	0	1	5	0	5	8	Musmus IGHJ1*01 F	Musmus IGHD2-14*01 F	3	8.8.14	[14.17.38.11]	CARRGIYGSYWCFDVW	in-frame	+	tggcagacctggggcttcagtgaagttgtcctgcacggcttctggctacacctttactagctactggatgcactgggtaaaacagaggcctggacagggtctggaatggattggggctgtttatcctggagatggtgatactaggttcactcagaagttcaagggcaaggccacattgactgcagataaatcctccagcacagcctacatacaactcagcagcttggcatctgaggactctgcggtctatttctgtgcaagaagggggatttatgggtcgtactggtgcttcgatgtctggggcgcagggaccacggtcaccgtctcctcagccaaaacgacacccccatctgtctatccactggcccctggatctgctgcccaaactaactccatggt…
A63gchce1_MSVHE	Musmus IGHV1-87*01 F	G1	3	0	3	1	0	1	0	0	0	3	0	3	7	Musmus IGHJ4*01 F	Musmus IGHD1-3*01 F	1	8.8.13	[14.17.38.11]	CARRTKGPFYAMDYW	in-frame	+	ctggcagacctgggacttcagtgaagttgtcctgcaaggcttctggctacacctttcctacctactggatgcagtggataaaacagaggcctggacagggtctggaatggattggggctatttatcctggagatggtgatactaggtacactcagcagttcaagggcaaggccacattgactgcagataaatcctccagcacagcctacatgcaactcagcagcttggcatctgaggactctgcggtctattactgtgcaagaaggactaaagggcctttctatgctatggactactggggtcaaggaacctcagtcaccgtctcctcagccaaaacgacacccccatctgtctatccactggcccctggatctgctgcccaaactaactccatggtga…
A63gchcb2_MSVHE	Musmus IGHV1-87*01 F	G1	1	1	0	0	0	0	0	0	0	2	0	2	3	Musmus IGHJ1*01 F	Musmus IGHD2-4*01 F	1	8.8.13	[15.17.38.11]	CARRTMITNWYFDVW	in-frame	+	gctggcagacctggggcttcagtgaagttgtcctgcaaggcttctggctacacctttactagctactggatgcagtgggtaaaacagaggcctggacagggtctggaatggattggggctatttatcctggagatggtgatactaggtacactcagaagttcaagggcaaggccacattgactgcagataaatcctccagcacagcctacatgcaactcagcagcttggcatctgaggactctgcggtctattactgtgcaagaaggactatgattaccaactggtacttcgatgtctggggcgcagggaccacggtcaccgtctcctcagccaaaacgacacccccatctgtctatccactggcccctggatctgctgcccaaactaactccatggtg…
941gcg1_MSVHE	Musmus IGHV1-87*01 F	G1	4	1	3	1	0	1	0	0	0	3	1	2	8	Musmus IGHJ4*01 F	Musmus IGHD2-3*01 F	3	8.8.15	[9.17.38.11]	CARRGFYAYDAYAMDYW	in-frame	+	cttcagtgaagttgtcctgcaaggcttctggcttcacctttactgggtactggatgcagtgggtaaaacagaggcctggacagggtctggaatggattgggtctatttatcctggagatggtgatactaggtacactcagaagttcaagggcaaggccacattgactgcagataagtcctccagcacagcctacatgcaactcagcagcttggcatctgaggactctgcggtctattactgtgcaagaaggggcttttatgcttacgacgcctatgctatggactactggggtcaaggaacctcagtcaccgtctcctcagccaaaacgacacccccatctgtctatccactggcccctggatctgctgcccaaactaactccatggtgaccctgggat…
941gcb3_MSVHE	Musmus IGHV1-87*01 F	G1	9	1	8	0	0	0	1	0	1	3	1	2	13	Musmus IGHJ4*01 F	Musmus IGHD1-1*01 F	3	8.8.14	[8.17.38.11]	CARRDYGSRVYAMDYW	in-frame	+	cagtgagttgtcctgcaaggcttctggctacaccttatactagctactggatgcagtgggtaaaacagaggcctggacagggtctggaatggattggggctaattatcctggagatggtgatactaggtatactcagaagttcaagggcaaggccacattgactgcagataaatcctccagcacagcctacatgcaactcagcagcttggcatctgaggactctgcggtctattactgtgcaagaagggactacggtagtagggtctatgctatggactactggggtcaaggaacctcagtcaccgtctcctcagccaaaacgacacccccatctgtctatccactggcccctggatctgctgcccaaactaactccatggtgaccctgggatgcctgg…
941gcg3_MSVHE	Musmus IGHV1-87*01 F	G1	2	1	1	2	0	2	1	1	0	4	0	4	9	Musmus IGHJ2*01 F	Musmus IGHD2-14*01 F	3	8.8.15	[8.17.38.11]	CARRTYGYDGDYYFDYW	in-frame	+	gacaagttgtcctgcaaagcttctggctacacctctactagctactggatgcactgggtaaaacagaggcctggacagggtctggaatggattgggtctatttatcctggagatggtgacactaggtacactcagaagttcaagggcaaggccacattgactgcagataaatcctccagcacagcctacatgcaactcagcggcttggcctctgaggactctgcggtctattactgtgcaagaaggacctatgggtacgacggggattactactttgactactggggccaaggcaccactctcacagtctcctcagccaaaacgacacccccatctgtctatccactggcccctggatctgctgcccaaactaactccatggtgaccctgggatgcctg…
942gc2f3_MSVHE	Musmus IGHV1-87*01 F	G1	2	1	1	1	0	1	0	0	0	8	2	6	11	Musmus IGHJ2*01 F	Musmus IGHD1-2*01 F	3	8.8.12	[12.17.38.11]	CSRRGFPFYFFDYW	in-frame	+	gacctggggcttcagtgagttgtacctgcaaggcttctggctacacctttactagcttctggatacagtgggtaaaacagaggcctggacagggtctggaatggattggggctatttatcctggagatggtgatactagatacagtcagaagttcaaagacaaggccacattgactgcagataaatcctccagcacagcctacatgcaactcaccggcttggcatctgaggactctgcggtctattactgttcaagacggggttttcccttctacttctttgactactggggccaaggcaccactctcacagtctcctcagccaaaacgacacccccatctgtctatccactggcccctggatctgctgcccaaactaactccatggtgaccctgggat…
942gc2a6_MSVHE	Musmus IGHV1-87*01 F	G1	2	1	1	2	1	1	0	0	0	4	0	4	8	Musmus IGHJ1*01 F	Musmus IGHD2-1*01 F	3	8.8.12	[10.17.38.11]	CARREYVIYHFDVW	in-frame	+	ggggcttcagtgagttgtcctgcaaggcttctggctacacctttactaactactggatgcattgggtaaaacagaggcctgggcagggtctggaatggattggggctatttatcctggagatggtgatactaggtacactcagaagttcaagggcaaggccacattgactgcagatagatcctccagcacagcctacatgcaactcagcagcttggcatctgaggactctgcggtctatttctgtgcaagaagggaatatgttatctaccacttcgatgtctggggcgcagggaccacggtcaccgtctcctcagccaaaacgacacccccatctgtctatccactggcccctggatctgctgcccaaactaactccatggtgaccctgggatgcctgg…
943gcc3_MSVHE	Musmus IGHV1-87*01 F	G1	1	1	0	2	1	1	3	2	1	4	0	4	10	Musmus IGHJ4*01 F	Musmus IGHD2-4*01 F	3	8.8.18	[7.17.38.11]	CARRGIYYDFDGAFYAMDYW	in-frame	+	tgacattgtcctgcaaggcttctggctacacctttactagctactggatgcactgggtaaaacagaggcctggccagggtctggaatggattggggctgtttatcctggagatggtgacaccaggttcactcagaagttcaagggcaaggccacattgactgcagataaatcctccaccacagcctacatgcaactcagcagcttggcatctgaggactctgcggtctattactgtgcaagacgggggatctactatgatttcgacggggccttctatgctatggactactggggtcaaggatcctcagtcaccgtctcctcagccaaaacgacacccccatctgtctatccactggcccctggatctgctgcccaaactaactccatggtgaccctgg…
943gcd6_MSVHE	Musmus IGHV1-87*01 F	G1	2	2	0	1	1	0	0	0	0	3	0	3	6	Musmus IGHJ2*01 F	Musmus IGHD2-3*01 F	3	8.8.10	[12.17.38.11]	CTRGFDKGFDYW	in-frame	+	agactggggcttcagtgaggttgtcctgcaaggcttctggctacacctttactagctattggatgcagtgggtaaaacagaggcctggacagggtctagaatggattggggctatttatcctggagatggtgatactaggtacactcagaagttcaagggcaaggccacattgactgcagataaatcctccagcacagcctacatgcaactcagcagcttggcgtctgaggactctgcggtctattactgtacaagaggcttcgataaagggtttgactactggggccaaggcaccactctcactgtctcctcagccaaaacgacacccccatctgtctatccactggcccctggatctgctgcccaaactaactccatggtgaccctgggatgcctgg…
943gce6_MSVHE	Musmus IGHV1-87*01 F	G1	1	1	0	0	0	0	2	0	2	3	0	3	6	Musmus IGHJ2*01 F	Musmus IGHD2-4*01 F	3	8.8.15	[14.17.38.11]	CARRYNDYDEGYYFDYW	in-frame	+	ggcagacctggggcttcagtgaacttgtcctgtaaggcttctggctacacctttactagctactggatgcagtgggtaaaacagaggcctggacagggtctggaatggattggggctatttggcctggagatggtgatactaggtacactcagaagttcaagggcaaggccacattgactgcagataaatcctccagcacagcccacatgcaactcagcagcttggcatctgaggactctgcggtctattactgtgcaagacgctacaatgattacgacgaggggtactattttgactactggggccaaggcaccactctcacagtctcctcagccaaaacgacacccccatctgtctatccactggcccctggatctgctgcccaaactaactccatg…
942gc2e2_MSVHE	Musmus IGHV14-1*02 F	G1	1	0	1	2	1	1	3	0	3	2	0	2	8	Musmus IGHJ3*01 F	Musmus IGHD2-3*01 F	3	8.8.9	[11.17.38.11]	CGRDDGYFPYW	in-frame	+	gcagggccttagtcagttgtcctgcaaagcttctggcttcaacattaaagactcctatatacactgggtgaaacagaggcctgaacagggcctggagtggattggatggattgatcctgacaatgattatactatatatgacccgaagttccagggcaaggccagtgtaacagcagacacatcctccaacacagcctacctgcagctcatcagcctgacatctgaggacactgccgtctattactgtggtagagatgatggttacttcccttactggggccaagggactctggtcactgtctctgcagccaaaacgacacccccatctgtctatccactggcccctggatctgctgcccaaactaactccatggtgaccctgggatgcctggtcaaggg…
A62gchcf1_MSVHE	Musmus IGHV14-3*02 F	G1	0	0	0	2	0	2	0	0	0	3	0	3	5	Musmus IGHJ4*01 F	Musmus IGHD1-2*01 F	1	8.8.15	[12.17.38.11]	CSRDGIITSLYYTMDFW	in-frame	+	gagcaggggcctcagtccagttgtcctgcacagcttctggcttcaacattaaagacacctatatacactgggtgaagaagaggcctgaacagggcctggagtggattggaaggattgatcctgcgaatggtaatactaaatttgacccgaagttccagggcaaggccactataacagcagacacattctccaacacagcctacctgcagctcagcagcctgacatctgaggacactgccgtctatttctgttctagagatggaattattacgtctctttactatactatggacttctggggtcaaggaacctcagtcaccgtctcctcagccaaaacgacacccccatctgtctatccactggcccctggatctgctgcccaaactaactccatggtga…
942gce6_MSVHE	Musmus IGHV14-3*02 F	G1	1	0	1	2	0	2	0	0	0	1	0	1	4	Musmus IGHJ4*01 F	Musmus IGHD3-3*01 F	2	8.8.10	[11.17.38.11]	CARGPYYAMDYW	in-frame	+	ggtgcctcagtcaagttgtcctgcacagcttctggcttcaacattaaagacaccaatatccactgggtgaggcagaggcctgaacagggcctggagtggattggaaggattgatcctgcgaatggtaatactaaatatgacccgaagttccagggcaaggccactataacagcagacacatcctccaacacagcctacctgcagctcaccagcctgacatctgaggacactgccgtctattactgtgctagaggaccctactatgctatggactactggggtcaaggagcctcagtcaccgtctcctcagccaaaacgacacccccatctgtctatccactggcccctggatctgctgcccaaactaactccatggtgaccctgggatgcctggtcaag…
A62gchcd2_MSVHE	Musmus IGHV1S132*01 [F]	G1	0	0	0	1	1	0	1	0	1	3	1	2	5	Musmus IGHJ2*01 F	Musmus IGHD2-1*01 F	3	8.8.10	[14.17.38.11]	CARSWGNYEDYW	in-frame	+	tggtgagcctggggcttcagtgaagctgtcctgcaagacttctggctacaccttcaccagctactggattcagtgggttaaacagaggcctggacagggccttgggtggattggagagatatttcctggaactggcactagttactacaataagaagttcaaggggaaggccacactgactatagacacatcctccagcacagtctacatgcagctcagcagcctgacctctgaggactctgctgtctatttctgtgcaagatcgtggggtaactacgaagactactggggccaaggcaccactctcacagtctcctcagccaaaacgacacccccatctgtctatccactggcccctggatctgctgcccaaactaactccatggtgaccctgggatg…
A62gchcc3_MSVHE	Musmus IGHV1S137*01 [F]	G1	0	0	0	0	0	0	1	0	1	6	3	3	7	Musmus IGHJ2*01 F			8.8.10	[14.17.38.11]	CTRSNGNCFDYW (see Functionality comment)	in-frame	+	ggtgaggcctggggtctcagtgaagatttcctgcaagggttctggctacacattcactgattatgctatgcactgggtgaagcagagtcatgcaaagagtctagagtggattggagttattagtacttactatggtgatgttagttacaaccagaagttcaagggcaaggccacaatgactgtagacaaatcctccagcacagcctatatgcaacttgccagactgacatctgaggattctgccatctattactgtacaagatcaaatggtaactgctttgactactggggccaaggcaccactctcacagtctcctcagccaaaacgacacccccatctgtctatccactggcccctggatctgctgcccaaactaactccatggtgaccctgggatg…
A63gchca3_MSVHE	Musmus IGHV1S26*01 F	G1	2	0	2	4	2	2	2	0	2	3	1	2	11	Musmus IGHJ1*01 F			8.8.10	[7.17.38.11]	CVYGQNWYFDVW (see Functionality comment)	in-frame	+	aagatgtcctgcaaggcttctggctacacctttattaggtacacgatgcactggatcaaacagaggcctggacagggtctggaatggatcggatatattaatcctacccgtggttatactaattacaatcagaacttcaaggacaaggccacattgactgcagacaaatcctccagcacagtctacatgcaactgagcagcctgacatctgaggactctgcagtctattattgtgtctatggccagaactggtacttcgatgtctggggcgcagggaccacggtcaccgtctcctcagccaaaacgacacccccatctgtctatccactggcccctggatctgctgcccaaactaactccatggtgaccctgggatgcctggtcaagggcactc
A63gchch2_MSVHE	Musmus IGHV2-3*01 F	G1	1	0	1	2	1	1	0	0	0	5	1	4	8	Musmus IGHJ1*01 F	Musmus IGHD1-2*01 F	1	8.7.13	[11.17.38.11]	CAKFTTATLWYFDVW	in-frame	+	cctcacagagcctgtccatcacatgcactgtctcagggttctcattaaccaactatggtataagctgggttcgccagcctccaggaaagggtctggagtggctgggagtgatatggggtgacgggagcacaaattatcattcagctctcatgtccagactgagcgtcagcaaggataactccaagagccaagttttcttaaaactgagcagtctgcaaactgatgacacagccatgtattactgtgccaaatttactacggctaccctctggtacttcgatgtctggggcgcagggaccacggtcaccgtctcctcagccaaaacgacacccccatctgtctatccactggcccctggatctgctgcccaaactaactccatggtgaccctgggatgcc…
A63gchcb3_MSVHE	Musmus IGHV2-3*01 F	G1	5	0	5	0	0	0	0	0	0	0	0	0	5	Musmus IGHJ4*01 F	Musmus IGHD3-2*01 F	3	7.7.14	[X.17.38.11]	CAKQTARASSYTMDYW	in-frame	+	tctcatttaaccagctatggtgtaagctgggttcgccagcctccaggaaagggtctggagtggctgggagtaatatggggtgacgggagcacaaattatcattcagctctcatatccagactgagcatcagcaaggataactccaagagccaagttttcttaaaactgaacagtctgcaaactgatgacacagccacgtactactgtgccaagcagacagctcgggcttcctcctatactatggactactggggtcatggaacctcagtcaccgtctcctcagccaaaacgacacccccatctgtctatccactggcccctggatctgctgcccaaactaactccatggtgaccctgggatgcctggtcaagggctcttt
942gc2f1_MSVHE	Musmus IGHV2-3*01 F	G1	0	0	0	0	0	0	1	0	1	2	0	2	3	Musmus IGHJ4*01 F	Musmus IGHD2-2*01 F	3	8.7.16	[7.17.38.11]	CAKGERYGYDKGYAMDYW	in-frame	+	atccatcacatgcactgtctcagggttctcattaaccagctatggtgtaagctgggttcgccagcctccaggaaagggtctggagtggctgggagtaatatgggatgacgggagcacaaattatcattcagctctcatatccagactgcgcatcagcaaggataactccaagagccaagttttcttaaaactgaacagtctgcaagctgatgacacagccacgtactactgtgccaaaggggagaggtatggttacgacaagggctatgctatggactactggggtcaaggaacctcagtcaccgtctcctcagccaaaacgacacccccatctgtctatccactggcccctggatctgctgcccaaactaactccatggtgaccctgggatgcctggt…
942gc2f5_MSVHE	Musmus IGHV2-3*01 F	G1	2	0	2	1	0	1	2	1	1	0	0	0	5	Musmus IGHJ4*01 F	Musmus IGHD2-2*01 F	3	8.7.16	[10.17.38.11]	CAKGERYGYDKGYAMDYW	in-frame	+	cacagagcctgtccatcacatgcactgtctcagggatctcattacccagctatggtgtaagctggattcgccagcctccaggaaagggtctggagtggctgggagtaatatggggtgacgggagtataaattatcattcagctctcatatccagactgagcatcagcaaggataactccaagagccaagttttcttaaaactgaacagtctgcaaactgatgacacagccacgtactactgtgccaaaggggagaggtatggttacgacaagggctatgctatggactactggggtcaaggaacctcagtcaccgtctcctcagccaaaacgacacccccatctgtctatccactggcccctggatctgctgcccaaactaactccatggtgaccctgg…
942gc2d6_MSVHE	Musmus IGHV2-6-5*01 F	G1	2	0	2	1	0	1	1	1	0	2	0	2	6	Musmus IGHJ3*01 F	Musmus IGHD5-2*01 ORF	1	8.7.10	[10.17.38.11]	CAKHGKNLFVYW	in-frame	+	tcaagagcctgtccatcacatgcactgtctcagggttctcattaaacgacaatggtgtaagctggattcgccagcctccaggaaagggtctggactggctgggagtaatctggggtggtggaagcacatactataattcagttctcaaatccagactgagcatcagcaaggacaactccaagagccaagttttcttaaaaatgaacagtctgcaaactgatgacacagccatatactactgtgccaaacatgggaaaaacctttttgtttactggggccaagggactctggtcactgtctctgcagccaaaacgacacccccatctgtctatccactggcccctggatctgctgcccaaactaactccatggtgaccctgggatgcctggtcaagggct…
A62gchce1_MSVHE	Musmus IGHV2-6*02 F	G1	0	0	0	1	0	1	0	0	0	3	0	3	4	Musmus IGHJ4*01 F	Musmus IGHD2-10*01 F	3	8.7.16	[12.17.38.11]	CARNRGTYYGNFDTMDYW	in-frame	+	cgcctcacagagcctgtccatcacatgcaccgtctcagggttctcattaactagctatggtgtacactgggttcgccagcctccaggaaagggtctggagtggctggtagcgatatggagtgatggaagcacaacctataattcacctctcaaatccagactgagcatcaccaaggacaactccaagagccaagttttcttaaaaatgaacagtctccaagctgatgacacagccatgtactactgtgccagaaatagagggacctactatggtaatttcgatactatggactactggggtcaaggaacctcagtcaccgtctcctcagccaaaacgacacccccatctgtctatccactggcccctggatctgctgcccaaactaactccatggtgac…
A61gchch3_MSVHE	Musmus IGHV2-9*02 F	G1	1	0	1	1	0	1	2	0	2	1	0	1	5	Musmus IGHJ2*01 F	Musmus IGHD1-2*01 F	3	8.7.13	[12.17.38.11]	CARDRDYYGYYFDYW	in-frame	+	cgcctcacagagcctgtccatcacttgcactgtctctgggttttcattaaccagctatgctgtacactgggttcgccagcctccaggacagggtctggagtggctgggagtaatatgggctggtggattcacaaattataattcgactctcatgtccagactgagcatcagcaaagacaactccaagagccaagttttcttaaaaatgaacagtctgcaaactgatgacacagccatgtactactgtgccagagatagggattactacggctactactttgactactggggccaaggcaccactctcacagtctcctcagccaaaacgacacccccatctgtctatccactggcccctggatctgctgcccaaactaactccatggtgaccctgggatg…
941gcd3_MSVHE	Musmus IGHV2-9*02 F	G1	0	0	0	0	0	0	2	0	2	2	0	2	4	Musmus IGHJ3*01 F	Musmus IGHD2-1*01 F	3	8.7.13	[8.17.38.11]	CARDRDYGNYGFASW	in-frame	+	tctgtccatcacttgcactgtctctgggttttcattaaccagctatggtgtacactgggttcgccagcctccaggaaagggtctggagtggctgggagtaatatgggctggtggattcacaaattataattcggctctcatgtccagactgagcgtcagcaaagacaactccaagagccaagttttcttaaaaatgaacagtctgcaaactgatgacacagccatgtacttctgtgccagagatagggattatggtaactacgggtttgcttcctggggccaagggactctggtcactgtctctgcagccaaaacgacacccccatctgtctatccactggcccctggatctgctgcccaaactaactccatggtgaccctgggatgcctggtcaaggg…
942gc2d1_MSVHE	Musmus IGHV2-9*02 F	G1	4	2	2	2	2	0	2	0	2	3	0	3	11	Musmus IGHJ4*01 F	Musmus IGHD2-1*01 F	3	8.7.14	[11.17.38.11]	CARAHGNSGYYAMDYW	in-frame	+	tcacagaccctgtccatcacttgcactgtctctggattgtcattaaccaactatggagtgcactgggttcgccagcctccgggaaagggtctggagtggctgggagtaatatgggctggtggattcacaaattataattcggctctcatgtccagactgagcatcagcaaagacaggtccaagagccaagttttcttaaaaatgaacagtctgaaaactgatgacacagccatgtactactgtgccagagcccatggtaactcgggttactatgctatggactactggggtcaaggaacctcagtcaccgtctcctcacccaaaacgacacccccatctgtctatccactggcccctggatctgctgcccaaactaactccatggtgaccctgggatgc…
942gcg6_MSVHE	Musmus IGHV3-1*02 F	G1	0	0	0	2	1	1	1	0	1	1	0	1	4	Musmus IGHJ1*01 F	Musmus IGHD1-1*01 F	3	9.7.11	[11.17.38.11]	CARTYGRQYFDVW	in-frame	+	tctcagtcgctttcactcacctgcactgtcactggctactccatcaccagtggttatagctggcactggatccggcagtttccgggaaacaaactggaatggatggcctacatacactacagtggtaccactaactacaacccatctctcaaaagtcgaatctctatcactcgagacacatccaagaaccagttcttcctgcatttgaattctgtgactactgaggacacagccacatattactgtgcaagaacctacggtagacaatacttcgatgtctggggcgcagggaccacggtcaccgtctcctcagccaaaacgacacccccatctgtctatccactggcccctggatctgctgcccaaactaactccatggtgaccctgggatgcctggtc…
943gcb1_MSVHE	Musmus IGHV3-2*02 F	G1	1	0	1	0	0	0	2	1	1	2	1	1	5	Musmus IGHJ3*01 F	Musmus IGHD2-2*01 F	3	9.7.12	[12.17.38.11]	CAREDYGYDWFAYW	in-frame	+	ccttctcactctctgtccctcacctgcactgtcactggctactcaatcaccagtgattatacctggaactggatccggcagtttccaggaaacaaactggagtggatgggctacataagctacagtggcaccactaactacaacccatctctcaaaagtcgaatctctatcactcgagacacatccaagaaccagttcttcctgcaattgaattctgtgactactgaggacacagccacatattactgtgcaagagaggactatggttacgactggtttgcttactggggccaagggactctggtcactgtctctgcagccaaaacgacacccccatctgtctatccactggcccctggatctgctgcccaaactaactccatggtgaccctgggatgc…
943gcd5_MSVHE	Musmus IGHV3-2*02 F	G1	0	0	0	0	0	0	1	0	1	1	0	1	2	Musmus IGHJ4*01 F	Musmus IGHD1-2*01 F	3	9.7.12	[12.17.38.11]	CARSPYGYYAMDYW	in-frame	+	tgacttctcagtctctgtccctcacctgcactgtcactggctactcaatcaccagtgattatgcctggaactggatccggcagtttccaggaaacaaactggagtggatgggctacataaggtacagtggtagcactagctacaacccatctctcaaaagtcgaatctctatcactcgagacacatccaagaaccagttcttcctgcggttgaattctgtgactactgaggacacagccacatattactgtgcaagatccccttacggctactatgctatggactactggggtcaaggaacctcagtcaccgtctcctcagccaaaacgacacccccatctgtctatccactggcccctggatctgctgcccaaactaactccatggtgaccctgggat…
943gcc6_MSVHE	Musmus IGHV3-2*02 F	G1	0	0	0	1	0	1	1	0	1	1	0	1	3	Musmus IGHJ2*01 F	Musmus IGHD1-1*01 F	3	9.7.12	[12.17.38.11]	CARRYYGSSHFDYW	in-frame	+	tgacttctcagtctctgtccctcacctgcactgtcactggctactcaatcaccagtgattatgcctggaactggatccggcagtttccaggaaacaaactggagtggatgggcttcataatctacagtggtagcactacctacaacccatctctcaaaagtcgaatctctatcactcgagacacatccaagaaccagttcttcctgcagttgaattctgtgactactgaggacacagccacatattactgtgcaagacgttactacggtagtagccactttgactactggggccaaggcaccactctcacagtctcctcagccaaaacgacacccccatctgtctatccactggcccctggatctgctgcccaaactaactccatggtgaccctgggat…
941gcc1_MSVHE	Musmus IGHV3-2*02 F	G2A	0	0	0	0	0	0	0	0	0	3	1	2	3	Musmus IGHJ1*01 F	Musmus IGHD1-1*01 F	3	9.7.11	[7.17.38.11]	CARGSPHWYFDVW	in-frame	+	tgtcactcacctgcactgtcactggctactcaatcaccagtgattatgcctggaactggatccggcagtttccaggaaacaaactggagtggatgggctacataagctacagtggtagcactagctattatccatctctcaaaagtcgaatctctatcactcgagacacatccaagaaccagttcttcctgcagttgaattctgtgactactgaggacacagccacatattactgtgcaagaggtagtccccactggtacttcgatgtctggggcgcagggaccacggtcaccgtctcctcagccaaaacaacagccccatcggtctatccactggcccctgtgtgtggagatacaactggctcctcggtgactctaggatgcctggtcaagggctact
943gcd3_MSVHE	Musmus IGHV3-2*02 F	G3	0	0	0	0	0	0	1	0	1	1	0	1	2	Musmus IGHJ2*01 F	Musmus IGHD2-1*01 F	3	9.7.12	[7.17.38.11]	CARFPYGNYCFDYW	in-frame	+	tgtacctcacctgcactgtcactggctactcaatcaccagtgattatgcctggaactggatccggcagtttccaggaaacaaactggagtggatgggctacataatctacagtggtagcactacctacaacccatctctcaaaagtcgaatctctatcactcgagacacatccaagaaccagttcttcctgcagttgaattctgtgactactgaggacacagccacatattactgtgcaagattcccttatggtaactactgctttgactactggggccaaggcgccactctcacagtctcctcagctacaacaacagccccatctgtctatcccttggtccctggctgcagtgacacatctggatcctcggtgacactgggatgccttgtcaaaggct…
943gcc4_MSVHE	Musmus IGHV3-5*02 F	G1	1	0	1	0	0	0	0	0	0	2	0	2	3	Musmus IGHJ2*01 F	Musmus IGHD2-3*01 F	1	10.7.10	[12.17.38.11]	CARLGPYYFDYW	in-frame	+	gacttctcagacagtgtccctcacctgcactgtcactggcatctccatcaccactggacattacagatggagctggatccggcagtttccaggaaacaaactggagtggatagggtacatatactacagtggtaccattacctacaatccatctctcacaagtcgaaccaccatcactagagacacttccaagaaccaattcttcctggaaatgagctctttgactgctgaagacacagccacatacttctgtgcacggctgggtccttactactttgactactggggccaaggcgccactctcacagtctcctcagccaaaacgacacccccatctgtctatccactggcccctggatctgctgcccaaactaactccatggtgaccctgggatgcct…
943gcf3_MSVHE	Musmus IGHV5-12-1*01 F	G1	1	0	1	2	1	1	1	0	1	0	0	0	4	Musmus IGHJ3*01 F	Musmus IGHD1-1*01 F	3	8.8.12	[10.17.38.11]	CARHYYDSRGFPYW	in-frame	+	agggtccctgaactctcctgtgcagcctctggattcgctttcagtaactatgacatgtcttggattcgccagactccggagaagagactggagtgggtcgcatacattagtactggtggtggtagcacctactatccagacactgtgaagggccgattcaccatctccagagacaatgccaagaacaccctgtacctgcaaatgagcagtctgaagtctgaggacacagccatgtattactgtgcaagacattactacgatagtagagggtttccttactggggccaagggactctggtcactgtctctgcagccaaaacgacacccccatctgtctatccactggcccctggatctgctgcccaaactaactccatggtgaccctgggatgcctggtc…
943gcg4_MSVHE	Musmus IGHV5-12-1*01 F	G1	1	0	1	2	0	2	1	0	1	0	0	0	4	Musmus IGHJ3*01 F	Musmus IGHD1-1*01 F	3	8.8.12	[8.17.38.11]	CARHYYDSRGFPYW	in-frame	+	gtcctgaactctcctgtgcagcctctggattcgctttcagtaactatgacatgtcttgggttcgccagactccggagaagaggctggagtggtccgcatacattagtactggtggtggtagcacctactatccagacactgtgaagggccgattcaccatctccagagacaatgccaagaacaccctgtacctgcaaatgagcagtctgaagtctgaggacacagccatgtattactgtgcaagacattactacgatagtagagggtttccttactggggccaagggactctggtcactgtctctgcagccaaaacgacacccccatctgtctatccactggcccctggatctgctgcccaaactaactccatggtgaccctgggatgcctggtcaagg…
942gce5_MSVHE	Musmus IGHV5-4*02 F	G1	0	0	0	2	1	1	3	0	3	2	1	1	7	Musmus IGHJ3*01 F	Musmus IGHD1-2*01 F	2	8.8.15	[8.17.38.11]	CARGGALLRLPAWFAFW	in-frame	+	gtcctgaactctcctgtgcagcctctggattcactttcagtgactattacatgtattgggttcgccagactccggaaaagaggctagagtgggtcgcagccattagtgatgatggttattacacctactatccagacagtgtgaaggggcgattcaccatctccagagacaatgccaagaacagcctgtatctgcaaatgagcagtctgaagtctgaggacacagccatgtattactgtgcaagaggaggggcattactacgtctccccgcctggtttgctttctggggccaagggactctggtcactgtctctgcagccaaaacgacacccccatctgtctatccactggcccctggatctgctgcccaaactaactccatggtgaccctgggatgcc…
942gcd3_MSVHE	Musmus IGHV5-6*01 F, or Musmus IGHV5-6*02 [F] or Musmus IGHV5-6*03 [F] or Musmus IGHV5-6-1*01 F	G1	2	0	2	0	0	0	2	0	2	2	1	1	6	Musmus IGHJ1*01 F	Musmus IGHD2-1*01 F	3	8.8.13	[8.17.38.11]	CARHGNGNYPYFDVW	in-frame	+	ctgaactactcctgtgcagtctctggaatcactttcagtacctatggcatgtcttgggttcgccagactccagacaagaggctggagtgggtcgcaaccattaataatggtggtagttacacctactattcagacagtgtgaaggggcgattcaccatctccagagacaatgccaagaacaccctgtacctgcaaatgagcagtctgaagtctgaggacacagccatgtattattgtgcaagacatgggaatggtaactacccgtacttcgatgtctggggcgcagagaccacggtcaccgtctcctcagccaaaacgacacccccatctgtctatccactggcccctggatctgctgcccaaactaactccatggtgaccctgggatgcctggtcaag…
942gce3_MSVHE	Musmus IGHV5-9-4*01 F	G1	2	1	1	1	0	1	2	0	2	4	1	3	9	Musmus IGHJ3*01 F	Musmus IGHD1-1*01 F	3	8.8.11	[9.17.38.11]	CAREDYSSNYDYW	in-frame	+	gtacctgaactctcctgtgcagcctctggattcactttcagtagttatgtcatgtcttgggttcgccagtctccagagaagagcctggagtgggtcgcagaaattagtcgtggtggtacttacacctactatccagacactgtgacgggccgattcaccatctccagagacaatgccaagaacaccctgttcctagaattgagcagtctgaagtctgaggacacggccatgtattactgtgcaagggaagactacagtagtaactacgattactggggccaagggactctggtcactgtctctgcagccaaaacgacacccccatctgtctatccactggcccctggatctgctgcccaaactaactccatggtgaccctgggatgcctggtcaagggc…
941gcd2_MSVHE	Musmus IGHV1-14*01 F	M	1	0	1	2	1	1	4	0	4	2	1	1	9	Musmus IGHJ2*01 F (see comment)	Musmus IGHD2-3*01 F	2	8.8.14	[12.17.38.11]	CARRGHWVITPYFDYW	in-frame	+	tagcctggggcttcagtgagatgtcctgcaaggcttctggatacacattcactagctctgttatacactgggtgaagcagaaacctgggcagggccttgagtggattggatatattaaccctaacaatgatggtgctaagtacaatgagaagttcaaaggcaaggccacattgacttcagacaaatcctccagcacagcctacatggagctcagcagcctgacctctgaggactctgcggtctatttctgtgcaagaaggggacattgggtaataaccccttactttgactactggggccaaggcaccactctcacagtctcctcagagagtcagtccttcccaaatgtcttccccctc
941gcd5_MSVHE	Musmus IGHV1-14*01 F	M	0	0	0	0	0	0	2	0	2	4	2	2	6	Musmus IGHJ4*01 F	Musmus IGHD5-7*01 ORF	3	8.8.10	[8.17.38.11]	CARSGLYAMDYW	in-frame	+	catgcagatgtcctgcaaggcttctggatacacattcactagctatgttatgcactgggtgaagcagaagcctgggcagggccttgagtggattggatatattaatcctttcaatgatggtactaaatacaatgagaggttcaaagtcaaggccacactgacttcagacaagtcctccagcacagcctacatggagctcagcagcctgacctctgaggactctgcggtctattactgtgcaagatctggcctctatgctatggactactggggtcaaggaacctcagtcaccgtctcctcagagagtcagtccttcccaaatgtcttcccccttat
A63gchcc1_MSVHE	Musmus IGHV1-18*01 F	M	0	0	0	0	0	0	2	0	2	2	1	1	4	Musmus IGHJ1*01 F	Musmus IGHD2-12*01 F	3	8.8.13	[8.17.38.11]	CARNRFGSYWYFDVW	in-frame	+	agtgaagatatcctgcaaggcttctggatacacattcactgactacaacatggactgggtgaagcagagccatggaaagagccttgagtggattggagatattaatccttacaatggtgatactatctacaaccagaagttcaagggcaaggccacattgactgtagacaagtcctccagtacagcctacatggagctccgcagcctgacatctgaggacactgcagtctatttctgtgcaagaaataggttcggtagctactggtacttcgatgtctggggcgcagggaccacggtcaccgtctcctcagagagtcagtccttcccaaatgacttcc
943gcd2_MSVHE	Musmus IGHV1-18*01 F, or Musmus IGHV1-25*01 P or Musmus IGHV1-26*01 F or Musmus IGHV1S29*02 F	M	4	1	3	5	1	4	1	0	1	11	4	7	21	Musmus IGHJ2*01 F	Musmus IGHD1-1*02 F	3	8.8.11	[7.17.38.11]	CARCPYGDYLDYW	in-frame	+	acaagatatcctgcaaggcttctggttactcattcactggctacaccatgaactgggtgaaacagagccatggaaagaaccttgagtggattggacttattaatccttacaatggtggtactgcctacaaccagaaattcaagggcaaggccacattaactgtagacaggtcatccagcacagcctacatggacctcctcagtctgacatctgatgactctgcagtctattactgtgcaagatgcccctatggtgactaccttgactactggggccaaggcaccactctcacagtctcctcagagagtcagtccttcccaaatgccttcc
A62gchcc1_MSVHE	Musmus IGHV1-26*01 F	M	6	1	5	3	0	3	1	0	1	4	3	1	14	Musmus IGHJ4*01 F	Musmus IGHD1-1*01 F	3	8.8.12	[8.17.38.11]	CARRGIYWDAMDYW	in-frame	+	atgaagatatcctgcaaggcttctggttactcattcactggctacaccatgaactgggtgaagcagagccatggaaagaaccttgagtggattggacttattaatccttacaatggtggtactagctacaaccagaagttcaagggcaaggccacattaactgtagacaagtcatccagcacagcctacatggagctcctcagtctgacatctgaggactctgcagtctattactgtgcaagaagagggatttattgggatgctatggactactggggtcaaggaacctcagtcaccgtctcctcagagagtcagtccttcccaaatgtccttccccc
A61gchce1_MSVHE	Musmus IGHV1-77*01 F	M	5	3	2	4	1	3	6	0	6	2	0	2	17	Musmus IGHJ4*01 F	Musmus IGHD2-3*01 F	1	8.8.14	[14.17.38.11]	CARGGNMRVYYAMDYW	in-frame	+	tggtgagcctgggacttcagtgaagatgtcctgcaaggcttctggatacacattcactgactatgttataagctgggtgaagcagagaactggacagggccttgagtggattggagagatttatcctggaagtgcttttatttactacaatgagaagttcaagggcaaggccacactgactgcagacaaatcctccaacacaacctacatgcagctcagcagcctgacatctgaggactctgcagtctatttctgtgcaagaggagggaacatgagggtttactatgctatggactactggggtcaaggaacctcagtcaccgtctcctcagagagtcagtccttcccaaatgtcttccaaatc
A61gchcb4_MSVHE	Musmus IGHV1-77*01 F, or Musmus IGHV1-81*01 F or Musmus IGHV1-83*01 P	M	5	3	2	6	1	5	3	0	3	3	1	2	17	Musmus IGHJ4*01 F	Musmus IGHD1-1*01 F	3	8.8.18	[15.17.38.11]	CARGNYDGIGMGSRYAMDYW	in-frame	+	gctggtgagcctggggcttcagtgaagatgtcctgcaaggcttctggatacacattcactgactatgttatgagttgggtgaagcagagaactggacagggccttgagtggattggagagatttatcctggaagtggttgtacttactacaatgagaagttcaagggcaaggccacactgactgcagacaaatcctccaacacagtctacatgcagctcagcagcctgacatctgaggactctgcggtctatttctgtgcaagagggaattacgacgggattgggatgggatctcgctatgctatggactactggggtcaaggaacctcagtcaccgtctcctcagagagtcagtccttcccaaatgtcttccccc
A62gchch2_MSVHE	Musmus IGHV14-3*02 F	M	0	0	0	1	0	1	0	0	0	0	0	0	1	Musmus IGHJ3*01 F	Musmus IGHD2-14*01 F	3	8.8.10	[11.17.38.11]	CTRGFEAWFAYW	in-frame	+	aggggcctcagtcaagttgtcctgcacagcttctggcttcaacattaaagacacctatatacactgggtgaagcagaggcctgaacagggcctggagtggattggaaggattgatcctgcgaatggtaatactaaatatgacccgaagttccagggcaaggccactataacagcagacacatcctccaacacagcctacctgcagctcagcagcctgacatctgaggacactgccgtctattactgtactagggggttcgaagcctggtttgcttactggggccaagggactctggtcactgtctctgcagagagtcagtccttcccaaatgacctt
941gca5_MSVHE	Musmus IGHV2-3*01 F	M	1	1	0	1	0	1	2	1	1	1	0	1	5	Musmus IGHJ4*01 F	Musmus IGHD2-1*01 F	3	8.7.14	[10.17.38.11]	CAKTGDGNYGYAMDYW	in-frame	+	cacagagcctgtccatcacatgcactgtctcagggttctcattaaccagctatggcgtaagctgggttcgccagcctccaggaaagggtctggagtggctgggaataatatggggtgacgggagtataaattatcattcagctctcatatccagactgagcatcagcaaggaaaactccaagagccaagttttcttaaaactgaacagtctgcaaactgatgacacagccacgtactactgtgccaaaacgggggatggtaattacgggtatgctatggactactggggtcaaggaacctcagtcaccgtctcctcagagagtcagtccttcccaaatgtcttccccctc
941gcd6_MSVHE	Musmus IGHV2-3*01 F	M	5	1	4	0	0	0	0	0	0	2	1	1	7	Musmus IGHJ1*01 F	Musmus IGHD1-2*01 F	2	8.7.11	[8.17.38.11]	CAGVRRLWYFDVW	in-frame	+	tccactcacatgtcactgtctcgagggttctcgattaaccagctatggtgtaagctgggttcgccagcctccaggaaagggtctggagtggctgggagtaatatggggtgacgggagcacaaattatcattcagctctcatatccagactgagcatcagcaaggataattccaagacccaagttttcttaaaactgaacagtctgcaaactgatgacacagccacgtactactgtgccggggtacgacggctttggtacttcgatgtctggggcgcagggaccacggtcaccgtctcctcagagagtcagtccttcccaaatgtcttccccc
A63gchcf2_MSVHE	Musmus IGHV2-6-7*01 F, or Musmus IGHV2-6-7*02 F	M	0	0	0	0	0	0	2	0	2	2	1	1	4	Musmus IGHJ4*01 F	Musmus IGHD2-3*01 F	3	8.7.15	[12.17.38.11]	CARGEGYPTGDYAMDYW	in-frame	+	cgcctcacagagcctgtccatcacatgtaccgtctcagggttctcattaaccggctatggtgtaaactgggttcgccagcctccaggaaagggtctggagtggctgggaatgatatggaatgatggaagcacagactataattcaactctcaaatccagattgagcatcagcaaggacaactccaagagccaagttttcttaaaaatgaacagtctgcaaactgatgacacagccaggtactactgtgccagaggggaaggttaccctacgggggactatgctatggactactggggtcaaggaacctcagtcatcgtctcctcagagagtcagtccttcccaaatgtcttccaaat
941gce2_MSVHE	Musmus IGHV2-9*02 F	M	0	0	0	2	0	2	1	0	1	2	1	1	5	Musmus IGHJ4*01 F	Musmus IGHD2-2*01 F	3	8.7.14	[8.17.38.11]	CARAYGYDGFYTMDYW	in-frame	+	gcctgtccatcacttgcactgtctctgggttttcattaaccagctatggtatacactgggttcgccagcctccaggaaagggtctggagtggctgggagcaatatgggctggtggaaccacaaattataattcggcactcatgtccagactgagcatcagcaaagacaactccaagagccaacttttcttaaaaatgaacagtctgcaaactgatgacacagccatgtactactgtgccagagcctatggttacgacgggttctatactatggactactggggtcaaggaacctcagtcaccgtctcctcagagagtcagtccttcccaaatgtcttccccc
942gc2b5_MSVHE	Musmus IGHV2-9*02 F	M	0	0	0	0	0	0	1	0	1	1	0	1	2	Musmus IGHJ3*01 F	Musmus IGHD1-2*01 F	1	8.7.13	[10.17.38.11]	CASPLTTSTAWFAYW	in-frame	+	acagagcctgtccatcacttgcactgtctctgggttttcattaaccagctatggtgtacactgggttcgccagcctccaggaaagggtctggagtggctgggagtaatatgggctggtggaaacacaaattataattcggctctcatgtccagactgagcatcagcaaagacaactccaagagccaagttttcttaaaaatgcacagtctgcaaactgatgacacagccatgtactactgtgccagcccccttactacgtctactgcctggtttgcttactggggccaagggactctggtcactgtctctgcagagagtcagtccttcccaaatgtcttccccc
942gc2a2_MSVHE	Musmus IGHV2-9*02 F (see comment)	M	3	2	1	0	0	0	2	0	2	2	0	2	7	Musmus IGHJ4*01 F	Musmus IGHD1-1*01 F	3	8.7.14	[12.17.38.11]	CARAHGSSYNYAMDYW	in-frame	+	cgcctcacagagcctgtccgtcacttgcactgtctctgggttttgcattaaccagttatggtgtacactgggttcgccagcctccaggaaagggtctggagtggctgggagtaatatgggctggtggatacacaaattataattcgtctctcatgtccagactgagcatcagcaaagacaactccaagacccaagttttcttaaaaatgaacagtctgcaaactgatgacacagccatgtactactgtgccagagcacacggtagtagctacaactatgctatggactactggggtcaaggaacatcagtcaccgtctcctcagagagtcagtccttcccaaatgtcttccccc
943gcb2_MSVHE	Musmus IGHV3-6*02 F	M	1	0	1	1	0	1	1	0	1	1	1	0	4	Musmus IGHJ2*01 F	Musmus IGHD4-1*01 F	3	9.7.10	[9.17.38.11]	CARLNWDVIDYW	in-frame	+	ctctcatctctcacactgctctgtcactggctactccatcaccagtgattattactggaaatggatccggcagtttccaggaaacaaactggaatggatgggctacataagctacgacggtagcactaactacaatccatctctcaaaaatcgaatctccatcactcgtgacacatctaagaaccagtttttcctgaagttgaattctgtgactactgaggacacagctacatattactgtgcaaggcttaactgggacgtaattgactactggggccaaggcaccactctcacagtctcctcagagagtcagtccttcccaaatgtcttccccc
A61gchcg2_MSVHE	Musmus IGHV5-12-2*01 F, or Musmus IGHV5-12-2*02 F	M	1	0	1	0	0	0	0	0	0	0	0	0	1	Musmus IGHJ4*01 F	Musmus IGHD2-4*01 F	3	8.8.15	[8.17.38.11]	CARHGYCYDYIYAMDYW	in-frame	+	cctggtactctcctgtgcagcctctggattcactttcagtacctataccatgtcttgggttcgccagactccagagaagaggctggagtgggtcgcatacattagtaatggtggtggtagcacctactatccagacactgtaaagggccgattcaccatctccagagacaatgccaagaacaccctgtacctgcaaatgagcagtctgaagtctgaggacacggccatgtattactgtgcaagacatggatactgctatgattacatttatgctatggactactggggtcaaggaacctcagtcaccgtctcctcagagagtcagtccttcccaaattccttcc
Bris59 Boost day 6
Sequence ID	V-GENE and allele	isotype	CDR1 T	CDR1 S	CDR1 R	FR2 T	FR2 S	FR2 R	CDR2 T	CDR2 S	CDR2 R	FR3 T	FR3 S	FR3 R	Total	J-GENE and allele	D-GENE and allele	D-REGION reading frame	CDR-IMGT lengths	FR-IMGT lengths	AA JUNCTION	JUNCTION frame	Orientation	Sequence
932gchcg5_MSVHE	Musmus IGHV1-12*01 F	G1	0	0	0	1	0	1	0	0	0	6	3	3	7	Musmus IGHJ4*01 F	Musmus IGHD2-4*01 F	3	8.8.12	[14.17.38.11]	CARGGDYGGAMDYW	in-frame	+	tggtgagcctggggcctcagtgaagatgtcctgcaaggcttctggctacacatttaccagttacaatatgcactgggtaaagcagacacctggacagggcctggaatggattggagctatttatccaggaaatggtgatacttcctacaatgagaagttcaaaggcaaggccacattgactgcagacaaatcctccagcacagcctacatgcagctcagcagcctgacatctgaggactctgcggtctattactgtgcaagggggggtgattacgggggggctatggactactggggtcaaggaacctcagtcaccgtctcctcagccaaaacgacacccccatctgtctatccactggcccctggatctgctgcccaaactaactccatggtgaccct…
A82gca1_MSVHE	Musmus IGHV1-15*01 F	G1	0	0	0	0	0	0	0	0	0	1	0	1	1	Musmus IGHJ4*01 F	Musmus IGHD1-1*01 F	3	8.8.14	[15.17.38.11]	CTRDYYGSSYGAVDYW	in-frame	+	gctggtgaggcctggggcttcagtgacgctgtcctgcaaggcttcgggctacacatttactgactatgaaatgcactgggtgaagcagacacctgtgcatggcctggaatggattggagctattgatcctgaaactggtggtactgcctacaatcagaagttcaagggcaaggccacactgactgcagacaaatcctccagcacagcctacatggagctccgcagcctgacatctgaggactctgccgtctattactgtacaagagattactacggtagtagctacggtgctgtggactactggggtcaaggaacctcagtcaccgtctcctcagccaaaacgacacccccatctgtctatccactggcccctggatctgctgcccaaactaactccat…
A81gcf2_MSVHE	Musmus IGHV1-18*01 F, or Musmus IGHV1-22*01 F or Musmus IGHV1-26*01 F	G1	2	0	2	2	0	2	1	0	1	4	1	3	9	Musmus IGHJ3*01 F	Musmus IGHD1-1*01 F	1	8.8.15	[14.17.38.11]	CSRCPFLFITTVGFPYW	in-frame	+	tggtgagcctggggcttcagtgaagatatcctgcaagacttctggatacacattcactgaatacaccatgcactgggtgaagcagagccatggaaagagccttgagtggattggaggtattaatcctaacagtggtggtactagctacaaccagaacttcaagggcaaggccacattgactgtagacaagtcctccagcacagcctacatggagctccgcagcctgacatctgaggattctgcagtctattactgttcaagatgccccttcctatttattactacggtcgggtttccttactggggccaagggactctggtcactgtctctgcagccaaaacgacacccccatctgtctatccactggcccctggatctgctgcccaaactaactccat…
A83gce4_MSVHE	Musmus IGHV1-26*01 F	G1	4	1	3	3	0	3	1	0	1	5	3	2	13	Musmus IGHJ4*01 F	Musmus IGHD2-12*01 F	3	8.8.12	[15.17.38.11]	CARSDNYPYAMDYW	in-frame	+	tgactggtgagcctggggcttcagtgaagatatcctgcaaggcttctggttactcattcactggctactacatgcactgggtgaagcagagccatggaaagagccttgagtggattggacgtgttaatcctaacaatggtggtactagctacaaccagaagttcaagggcaaggccatattaactgtagacaagtcatccagcacagcctacatggagctccgcagcctgacatctgaggactctgcggtctattcctgtgcaagatccgataattacccctatgctatggactactggggtcaaggaacctcagtcaccgtctcctcagccaaaacgacacccccatctgtctatccactggcccctggatctgctgcccaaactaactccatggtga…
A83gcg4_MSVHE	Musmus IGHV1-26*01 F	G1	4	1	3	3	0	3	1	0	1	5	3	2	13	Musmus IGHJ3*01 F	Musmus IGHD2-4*01 F	1	8.8.14	[8.17.38.11]	CASWPPTMITTGFAYW	in-frame	+	tagtgaagatatcctgcaaggcttctggttactcattcactggctactacatgcactgggtgaagcagagccatggaaagagccttgagtggattggacgtgttaatcctaacaatggtggtactagctacaaccagaacttcaagggcaaggccatattaactgtagacaagtcatccagcacagcctacatggagctccgcagcctgacatctgaggactctgcggtctattactgtgcaagttggccgcctactatgattacgacggggtttgcttactggggccaagggactctggtcactgtctctgcagccaaaacgacacccccatctgtctatccactggcccctggatctgctgcccaaactaactccatggtgaccctgggatgcctgg…
A83gch1_MSVHE	Musmus IGHV1-4*01 F, or Musmus IGHV1S26*01 F	G1	1	0	1	0	0	0	1	0	1	7	2	5	9	Musmus IGHJ2*01 F	Musmus IGHD3-3*01 F	3	8.8.7	[14.17.38.11]	CVREGWGHW	in-frame	+	tggcagacctggggcctcagtgaagatgtcctgcaaggcttctggctacacctttactacctacacgatgcactgggtaaaacagaggcctggacagggtctggaatggattggatacattaatcctagcagtggttatgctcattgtagtcagaagttcaaggacaaggccacattgactgcagacaaatcctccagcacagcctacatgcaactgagtagtctgacatctgaggactctgcagtctattactgtgtaagagaggggtggggtcactggggccaaggcaccactctcacagtctcctcagccaaaacgacacccccatctgtctatccactggcccctggatctgctgcccaaactaactccatggtgaccctgggatgcctggtcaa…
931gchcc2_MSVHE	Musmus IGHV1-5*01 F	G1	1	1	0	2	2	0	0	0	0	1	0	1	4	Musmus IGHJ2*01 F	Musmus IGHD2-2*01 F	3	8.8.11	[15.17.38.11]	CTRVYYGYDGDYW	in-frame	+	tgctggcaggcctggggcttcagtgaagatgtcctgcaaggcttctggctacacctttaccagctactggatgcactgggtaaaacagaggcctggacagggtctggaatggattggcgctatttatcctggaaatagtgatactagctacaaccagaagttcaagggcaaggccaaactgactgcagtcacatccaccagcactgcctacatggagctcagcagcctgacaaatgaggactctgcggtctattactgtacacgagtctactatggttacgacggggactactggggccaaggcaccactctcacagtctcctcagccaaaacgacacccccatctgtctatccactggcccctggatctgctgcccaaactaactccatggtgaccct…
931gchcf2_MSVHE	Musmus IGHV1-5*01 F	G1	3	1	2	2	2	0	0	0	0	2	0	2	7	Musmus IGHJ4*01 F	Musmus IGHD2-14*01 F	3	8.8.12	[1.17.38.11]	CTSGRYEGDAMDYW	in-frame	+	ttctggcatacacctttaccagctactggatgcactgggtaaaacagaggcctggacagggtctggaatggattggcgctatttatcctggaaatagtgatactaactacaaccagaagttcaagggcaaggccaaactgactgcagtcacatccaccagcactgcctacatggagctcagcagcctgacaaatgaggactctgcggtctattactgtacgtcgggtaggtacgaaggggatgctatggactactggggtcaaggaacctcagtcaccgtctcctcagccaaaacgacacccccatctgtctatccactggcccctggatctgctgcccaaactaactccatggtgaccctgggatgcctggtcaagggctatttc
A82gcb3_MSVHE	Musmus IGHV1-5*01 F	G1	1	1	0	2	2	0	0	0	0	4	0	4	7	Musmus IGHJ3*01 F	Musmus IGHD2-4*01 F	3	8.8.16	[13.17.38.11]	CSPIYYDYDDGVWPFAYW	in-frame	+	aggcctggggcttcagtgaagatgtcctgtaaggcttctggctacacctttaccagctactggatgcactgggtaaaacagaggcctggacagggtctggaatggattggcgctatttatcctggaaatagtgatactaactacaaccagaggttcaagggcaaggccaaactgactgcagtcacatccaccagcactgcctacatggagctcagcagcctgacaattgaggactctgcggtctattactgtagcccgatctactatgattacgacgatggggtttggccctttgcttactggggccaagggactctggtcactgtctctgcagccaaaacgacacccccatctgtctatccactggcccctggatctgctgcccaaactaactccatg…
A82gce3_MSVHE	Musmus IGHV1-5*01 F	G1	2	0	2	3	3	0	0	0	0	0	0	0	5	Musmus IGHJ4*01 F	Musmus IGHD2-1*01 F	3	8.8.12	[15.17.38.11]	CSPSLYGNYAMDYW	in-frame	+	gctggcaggcctggggcttccgtgcacatgtcctgcaaggcttctggctacagctttaccagctactggatgcactgggtaaaacagaggcctggacagggtctagaatggattggtgctatttatcctggaaatagtgatactagctacaaccagaagttcaagggcaaggccaaactgactgcagtcacatccgccagcactgcctacatggagctcagcagcctgacaaatgaggactctgcggtctattactgttccccttccctctatggtaactatgctatggactactggggtcaaggaacctcagtcaccgtctcctcagccaaaacgacacccccatctgtctatccactggcccctggatctgctgcccaaactaactccatggtgacc…
A83gcf4_MSVHE	Musmus IGHV1-61*01 F	G1	0	0	0	4	0	4	4	2	2	1	0	1	9	Musmus IGHJ4*01 F	Musmus IGHD2-10*02 F	3	8.8.13	[15.17.38.11]	CARSVYGNYDAMDYW	in-frame	+	gctggtgaggcctggggcttcagtgaagctgtcctgcaaggcttctggctacaccttcaccagctactggatgaactgggtgaagcagaggcctggacaaggccttgaatggattggtatgattgatccttcagacagtgaaactcactacaatcaaatgttcaaggacaaggccacattgactgtagacaaatcctccagcacagcctacatgcagctcagcagcctgacatctgaggactctgcggtctattactgtgcaagaagcgtgtatggtaactacgatgctatggactactggggtcaaggaacctcagtcaccgtctcctcagccaaaacgacacccccatctgtctatccactggcccctggatctgctgcccaaactaactccatggt…
933gchcc4_MSVHE	Musmus IGHV1-62-2*01 F, or Musmus IGHV1-71*01 F	G1	1	0	1	1	0	1	0	0	0	1	1	0	3	Musmus IGHJ4*01 F	Musmus IGHD2-14*01 F	2	8.8.15	[13.17.38.11]	CARHGEVRRVYYAMDYW	in-frame	+	gtgtacccggggcatcagtgaagctgtcctgcaaggcttctggctacaccttcactgagtatattatacactgggtaaagcagaggtctggacaggatcttgagtggattgggtggttttaccctggaagtggtagtataaagtacaatgagaaattcaaggacaaggccacattgactgcggacaaatcctccagcacagtctatatggaacttagtagattgacatctgaagactctgcggtctatttctgtgcaagacacggggaggtacgacgggtttactatgctatggactactggggtcaaggaacctcagtcaccgtctcctcagccaaaacgacacccccatctgtctatccactggcccctggatctgctgcccaaactaactccatgg…
A82gcg3_MSVHE	Musmus IGHV1-80*01 F	G3	2	1	1	1	0	1	0	0	0	5	5	0	8	Musmus IGHJ4*01 F	Musmus IGHD1-1*02 F	3	8.8.11	[16.17.38.11]	CARYGGYYAMDYW	in-frame	+	tgagctggtgaggcctgggtcctcagtgaagatttcctgcaaggcttctggctatgtattcagtagctactggatgaactgggtgaagcagaggcctggacagggtcttgagtggattggacagatttatcctggagatggtgatactaactacaatggaaagttcaagggtaaagccacactgactgcagacaaatcctccagcacagcctacatgcagctcagcagcctaacatctgaggactctgcggtctatttctgtgcaagatacggtggttactatgctatggactactggggtcaaggaacctcagtcaccgtctcctcagctacaacaacagccccatctgtctatcccttggtccctggctgcagtgacacatctggatcctcggtgac…
933gchcd2_MSVHE	Musmus IGHV1-84*02 [F]	G1	0	0	0	0	0	0	0	0	0	0	0	0	0	Musmus IGHJ1*01 F	Musmus IGHD2-14*01 F	2	8.8.12	[14.17.38.11]	CAKVRRLFCYFDVW	in-frame	+	tggtgagcctggggcttcagtgaagatatcctgcaaggcttctggctacaccttcactgactactatataaactgggtgaagcagaagcctggacagggacttgagtggattggatggatttatcctggaagcggtaatactaagtacaatgagaagttcaagggcaaggccacattgactgtagacacatcctccagcacagcctacatgcagctcagcagcctgacatctgaggacactgctgtctatttctgtgcaaaggtacgacgactattctgttacttcgatgtctggggcgcagggaccacggtcaccgtctcctcagccaaaacgacacccccatctgtctatccactggcccctggatctgctgcccaaactaactccatggtgaccct…
A81gce1_MSVHE	Musmus IGHV1-87*01 F	G1	1	1	0	0	0	0	0	0	0	2	0	2	3	Musmus IGHJ4*01 F	Musmus IGHD3-2*01 F	1	8.8.9	[15.17.38.11]	CARRWGAMDYW	in-frame	+	gagctggcagacctggggcttagtgaggttgtcctgcaaggcttctggctacacctttactagctactggatgcagtgggtaaaacagaggcctggacagggtctggaatggattggggctatttatcctggagatggtgatactaggtacactcagaagttcaagggcaaggccacattgactgcagataaatcctccagcacagcctacatgcaactcagcagcttggcatctgaggactctgcggtctattactgtgcaagacggtggggggctatggactactggggtcaaggaacctcagtcaccgtctcctcagccaaaacgacacccccatctgtctatccactggcccctggatctgctgcccaaactaactccatggtgaccctgggatg…
A81gcf1_MSVHE	Musmus IGHV1-87*01 F	G1	2	1	1	0	0	0	0	0	0	2	0	2	4	Musmus IGHJ4*01 F	Musmus IGHD6-3*01 F	2	8.8.13	[14.17.38.11]	CVRRCHKGYYAMDYW	in-frame	+	tggcagacctggggcttcagtgaagttgtcctgcaaggcttctggctacacctttactacctactggatgcagtgggtaaaacagaggcctggacagggtctggaatggattggggctatttatcctggagatggtgatactaggtacactcagaagttcaagggcaaggccacattgactgcagataaatcctccagcacagcctacatgcaactcagcagcttggcatctgaggactctgcggtctattactgtgtaagaagatgtcacaagggttactatgctatggactactggggtcaaggaacctcagtcaccgtctcctcagccaaaacgacacccccatctgtctatccactggcccctggatctgctgcccaaactaactccatggtgac…
A82gca2_MSVHE	Musmus IGHV1-87*01 F	G1	1	1	0	0	0	0	0	0	0	4	0	4	5	Musmus IGHJ4*01 F	Musmus IGHD1-1*02 F	3	8.8.11	[15.17.38.11]	CARDGGSYTMDYW	in-frame	+	gctggcagacctggggcttcagtgaagttgtcctgcaaggcttctggctacacctttactagctactggatgcagtgggtaaaacagaggcctggacagggtctggaatggattggggctatttatcctggagatggtgatactaggtacattcagaagttcaagggcaaggccacattgactgcaaataaatcctccagcacagcctacatgcaactcagcagcttggcatctgaggactctgcggtctattactgtgcaagagatggaggttcctatactatggactactggggtcaaggaaactcagtcaccgtctcctcagccaaaacgacacccccatctgtctatccactggcccctggatctgctgcccaaactaactccatggtgaccctg…
A82gcc2_MSVHE	Musmus IGHV1-87*01 F	G1	1	1	0	0	0	0	0	0	0	4	1	3	5	Musmus IGHJ2*01 F	Musmus IGHD1-1*02 F	3	8.8.13	[15.17.38.11]	CARRTYDYGFYFDYW	in-frame	+	gagctggcagacctggggcttcagtgaagttgtcctgcaaggcttctggctacacctttactagctactggatgcagtgggtaaaacagaggcctggacagggtctggaatggattggggctatttatcctggagatggtgatactaggtataatcagaagttcaagggcaaggccacattgactgcagataaatcctccagcacagcctacatgcaactcagcagcttggcatctgaggactctgcggtctattactgtgcaagaaggacgtatgattatggtttctactttgactactggggccaaggcaccactctcacagtctcctcagccaaaacgacacccccatctgtctatccactggcccctggatctgctgcccaaactaactccatgg…
A82gce2_MSVHE	Musmus IGHV1-87*01 F	G1	1	1	0	0	0	0	0	0	0	3	0	3	4	Musmus IGHJ2*01 F (see comment)	Musmus IGHD2-1*01 F	3	8.8.10	[9.17.38.11]	CARRYYGTFDYW	in-frame	+	ttagtgaagttgtcctgcaaggcttctggctacacctttactagctactggatgcagtgggtaaaacagaggcctggacagggtctggaatggattggggctatttatcctggagatggtgatactaggtacactcagaagttcaagggcaaggccacattgactgcagataaatcctccagcacagcctacatgcaactcagcagcttggcatctgaggcctctgcggtctattactgtgcaagacggtactatggtacctttgactactggggccaaggcaccactctcacagtctcctcagccaaaacgacacccccatctgtctatccactggcccctggatctgctgcccaaactaactccatggtgaccctgggatgcctggtcaagggctat…
A83gca3_MSVHE	Musmus IGHV1-87*01 F	G1	1	1	0	0	0	0	0	0	0	3	0	3	4	Musmus IGHJ2*01 F	Musmus IGHD1-1*01 F	1	8.8.14	[15.17.38.11]	CARRITTVLEYYFDYW	in-frame	+	gctggcagacctggggcttcagtgaagttgtcctgcaaggcttctggctacacctttactagctactggatgcagtgggtaaaacagaggcctggacagggtctggaatggattggggctatttatcctggagatggtgatactaggtacactcagaagttcaagggcaaggccacattgactgcagataaatcctccaacacagcctacatgcaactcagcagcttggcatctgaggactctgcggtctattactgtgcaagaaggattactacggtattagagtactactttgactactggggccaaggcaccactctcacagtctcctcagccaaaacgacacccccatctgtctatccactggcccctggatctgctgcccaaactaactccatg…
A83gcc3_MSVHE	Musmus IGHV1-87*01 F	G1	1	1	0	0	0	0	0	0	0	2	0	2	3	Musmus IGHJ4*01 F	Musmus IGHD1-1*01 F	3	8.8.17	[15.17.38.11]	CARRGYYYGSSPFYAMDYW	in-frame	+	gctggcagacctggggcttcagtgaagttgtcctgcaaggcttctggctacacctttactagctactggatgcagtgggtaaaacagaggcctggacagggtctggaatggattggggctatttatcctggagatggtgatactaggtacactcagaagttcaagggcaaggccacattgactgcagataaatcctccagcacagcctacatgcaactcagcagcttggcatctgaggactctgcggtctattactgtgcaagaaggggttattactacggtagtagccccttctatgctatggactactggggtcaaggaacctcagtcaccgtctcctcagccaaaacgacacccccatctgtctatccactggcccctggatctgctgcccaaact…
933gchcg1_MSVHE	Musmus IGHV14-1*02 F	G1	0	0	0	1	0	1	1	1	0	1	1	0	3	Musmus IGHJ3*01 F	Musmus IGHD1-1*01 F	3	8.8.8	[12.17.38.11]	CAGSSPFAYW	in-frame	+	ggcaggcgccttagtcagttgtcctgcaaagcttctggcttcaacattaaagactactatatgcactgggtgaaccagaggcctgaacagggcctggagtggattggatggattgatcctgagaatgggaatactatatatgacccgaagttccagggcaaggccagtataacagcagacacatcctccaacacagcctacttgcagctcagcagcctgacatctgaggacactgccgtctattactgtgctgggagtagcccttttgcttactggggccaagggactctggtcactgtctctgcagccaaaacgacacccccatctgtctatccactggcccctggatctgctgcccaaactaactccatggtgaccctgggatgcctggtcaagggc…
A82gcc3_MSVHE	Musmus IGHV14-1*02 F	G1	0	0	0	1	0	1	0	0	0	0	0	0	1	Musmus IGHJ4*01 F	Musmus IGHD1-3*01 F	1	8.8.10	[12.17.38.11]	CARKAPYALDYW	in-frame	+	aggcaggggcctcagtcaagttgtcctgcaaagcttctggcttcaacattaaagactactatatacactgggtgaagcagaggcctgaacagggcctggagtggattggatggattgatcctgagaatggtaatactatatatgacccgaagttccagggcaaggccagtataacagcagacacatcctccaacacagcctacctgcagctcagcagcctgacatctgaggacactgccgtctattactgtgctagaaaagccccctatgctttggactactggggtcaaggaacctcagtcaccgtctcctcagccaaaacgacacccccatctgtctatccactggcccctggatctgctgcccaaactaactccatggtgaccctgggatgcctgg…
933gchca6_MSVHE	Musmus IGHV14-3*02 F	G1	0	0	0	0	0	0	1	0	1	1	0	1	2	Musmus IGHJ4*01 F	Musmus IGHD3-2*01 F	1	8.8.13	[13.17.38.11]	CARRQLGLRGAMDYW	in-frame	+	ctgtgagccagggcctcagtcagttgtcctgcacagcttctggcttcaacattaaagacacctatatgcactgggtgaagcagaggcctgaacagggcctggagtggattggaaggattgatcctgagaatggtaatactaaatatgacccgaagttccagggcaaggccactataacagcagacacatcctccaacacagcctacctgcagcgcagcagcctgacatctgaggacactgccgtctattactgtgctagaagacagctcgggctacgaggggctatggactactggggtcaaggaacctcagtcaccgtctcctcagccaaaacgacacccccatctgtctatccactggcccctggatctgctgcccaaactaactccatggtgaccc…
933gchcg5_MSVHE	Musmus IGHV14-3*02 F	G1	0	0	0	0	0	0	0	0	0	2	2	0	2	Musmus IGHJ4*01 F	Musmus IGHD1-1*01 F	3	8.8.14	[12.17.38.11]	CASPDYYGNRYAMDYW	in-frame	+	gagccagggcctcagccaagttgtcctgcacagcttctggcttcaacattaaagacacctatatgcactgggtgaagcagaggcctgaacagggcctggagtggattggaaggattgatcctgcgaatggtaatactaaatatgacccgaaattccagggcaaggccactataacagcagacacatcctccaacacagcctacctgcagctcagcagcctgacatctgaagacactgccgtctattactgtgcttcccccgattactacggtaataggtatgctatggactactggggtcaaggaacctcagtcaccgtctcctcagccaaaacgacacccccatctgtctatccactggcccctggatctgctgcccaaactaactccatggtgaccc…
932gchca2_MSVHE	Musmus IGHV14-4*02 F	G1	0	0	0	0	0	0	0	0	0	1	0	1	1	Musmus IGHJ4*01 F	Musmus IGHD2-10*01 F	2	8.8.8	[12.17.38.11]	CNVLLLLDYW	in-frame	+	ggtcaggagcctcagtcaagttgtcctgcacagcttctggcttcaacattaaagactactatatgcactgggtgaagcagaggcctgaacagggcctggagtggattggatggattgatcctgagaatggtgatactgaatatgccccgaagttccagggcaaggccactttgactgcagacacatcctccaacacagcctacctgcagctcagcagcctgacatctgaggacactgccgtctattactgtaatgtcctcctactcctggactactggggtcaaggaacctcagtcaccgtctcctcagccaaaacgacacccccatctgtctatccactggcccctggatctgctgcccaaactaactccatggtgaccctgggatgcctggtcaagg…
932gchca3_MSVHE	Musmus IGHV14-4*02 F	G1	0	0	0	0	0	0	0	0	0	0	0	0	0	Musmus IGHJ3*01 F	Musmus IGHD1-1*01 F	3	8.8.13	[12.17.38.11]	CNALYYYGPAWFAYW	in-frame	+	ggtcagggcctcagtcaagttgtcctgcacagcttctggcttcaacattaaagactactatatgcactgggtgaagcagaggcctgaacagggcctggagtggattggatggattgatcctgagaatggtgatactgaatatgccccgaagttccagggcaaggccactatgactgcagacacatcctccaacacagcctacctgcagctcagcagcctgacatctgaggacactgccgtctattactgtaatgccctttattactacggtccggcctggtttgcttactggggccaagggactctggtcactgtctctgcagccaaaacgacacccccatctgtctatccactggcccctggatctgctgcccaaactaactccatggtgaccctggg…
933gchcf3_MSVHE	Musmus IGHV1S135*01 [F]	G1	1	0	1	3	0	3	1	0	1	6	2	4	11	Musmus IGHJ3*01 F	Musmus IGHD1-1*01 F	3	8.8.13	[8.17.38.11]	CASTAGGSSYWFAYW	in-frame	+	cagtgaagatatcctgcaaggcttctggttactcattcactggctacaacatgaactgggtgaagcagagcaatggaaagagccttgagtggattggaaatattgatccttactatggtggtactagctacaaccagaagttcaagggcaaggccacattgactgtagacaaatcctccaacacagcctacatgcagctcaagagcctgacatctgaggactctgcagtctattactgtgcaagtacggcgggcggtagtagctactggtttgcttactggggccaagggactctggtcactgtctctgcagccaaaacgacacccccatctgtctatccactggcccctggatctgctgcccaaactaactccatggtgaccctgggatgcctggtca…
933gchcb2_MSVHE	Musmus IGHV1S26*01 F	G1	2	0	2	5	1	4	7	0	7	9	4	5	23	Musmus IGHJ4*01 F			8.8.13	[14.17.38.11]	CARRDGYGYYAMDYW (see Functionality comment)	in-frame	+	tggcagactggggcttcagtgaagttgtcctgcaaggcttctggctacacctttactagctactggatgcagtgggtaaaacagaggcctggacagggtctggaatggattggggctatttatcctggagatggtgataataggtacactcagaagttcaagggcaaggccacattgactgcagataaatcctccagcacagcctacatgcaactcagcagcttggcatctgaggactctgcggtctattactgtgcaagaagggatggttacggatactatgctatggactactggggtcaaggaacctcagtcaccgtctcctcagccaaaacgacacccccatctgtctatccactggcccctggatctgctgcccaaactaactccatggtgacc…
A83gca2_MSVHE	Musmus IGHV2-5*01 F, or Musmus IGHV2-5-1*01 F	G1	0	0	0	0	0	0	0	0	0	0	0	0	0	Musmus IGHJ4*01 F	Musmus IGHD2-3*01 F	3	8.7.13	[12.17.38.11]	CAKTYDGYYDAMDYW	in-frame	+	agccctcacagagcctgtccataacctgcacagtctctggtttctcattaactagctatggtgtacactgggttcgccagtctccaggaaagggtctggagtggctgggagtgatatggagaggtggaagcacagactacaatgcagctttcatgtccagactgagcatcaccaaggacaactccaagagccaagttttctttaaaatgaacagtctgcaagctgatgacactgccatatactactgtgccaaaacctatgatggttactacgatgctatggactactggggtcaaggaacctcagtcaccgtctcctcagccaaaacgacacccccatctgtctatccactggcccctggatctgctgcccaaactaactccatggtgaccctgggat…
933gchcb4_MSVHE	Musmus IGHV2-6*03 F, or Musmus IGHV2-6-2*01 F	G1	0	0	0	0	0	0	2	1	1	1	0	1	3	Musmus IGHJ1*01 F	Musmus IGHD2-14*01 F	3	8.7.11	[11.17.38.11]	CARHGYEGYFDVW	in-frame	+	gctcacagagcctgtccatcacatgcaccgtctcagggttctcattaaccagctatggtgtacactgggttcgccagcctccaggaaagggtctggagtggctggtagtgatttggagtgatggaaacacaacctataattcagctctcaaatccagactgagcatcaggaaggacaactccaagagccaagttttcttaaaaatgaacagtctccaaactgatgacacagccatgtactactgtgccagacatgggtacgaggggtacttcgatgtctggggcgcagggaccacggtcaccgtctcctcagccaaaacgacacccccatctgtctatccactggcccctggatctgctgcccaaactaactccatggtgaccctgggatgcctggtca…
A81gcc3_MSVHE	Musmus IGHV2-9*02 F	G3	0	0	0	1	0	1	0	0	0	1	0	1	2	Musmus IGHJ2*01 F (see comment)	Musmus IGHD4-1*01 F	1	8.7.10	[16.17.38.11]	CARGLTGFFDYW	in-frame	+	ggactggtggcgccctcacagagcctgtccatcacttgcactgtctctgggttttcattaaccagctatggtgtacactgggttcgccagcctccaggaaagggtctggagtggctgggaataatatgggctggtggaagcacaaattatatttcggctctcatgtccagactgagcatcagcaaagacaactccaagagccaagttttcttaaaaatgaacagtctgcaaactgatgacacagccatgtactactgtgccagggggctaactgggttctttgactactggggccaaggcaccactctcacagtctcctcagctacaacaacagccccatctgtctatcccttggtccctggctgcagtgacacatctggatcctcggtgacactggga…
931gchcg4_MSVHE	Musmus IGHV3-1*02 F	G3	0	0	0	0	0	0	2	0	2	0	0	0	2	Musmus IGHJ4*01 F	Musmus IGHD1-1*02 F	3	9.7.11	[12.17.38.11]	CARYRAGYSMDYW	in-frame	+	tgacttctcagtcactttcactcacctgcactgtcactggctactccatcaccagtggttatagctggcactggatccggcagtttccaggaaacaaactggaatggatgggctacatacactacagtgataacactaactacaacccatctctcaaaagtcgaatctctatcactcgagacacatccaagaaccagttcttcctgcagttgaattctgtgactactgaggacacagccacatattactgtgcaagataccgagctggctattctatggactactggggtcaaggaacctcagtcaccgtctcctcagctacaacaacagccccatctgtctatcccttggtccctggctgcagtgacacatctggatcctcggtgacactgggatgcc…
A82gcb1_MSVHE	Musmus IGHV3-2*02 F	G1	0	0	0	1	1	0	6	0	6	0	0	0	7	Musmus IGHJ4*01 F	Musmus IGHD2-4*01 F	2	9.7.8	[12.17.38.11]	CARGRFMDYW	in-frame	+	gaccttctcagtctctgtccctcacctgcactgtcactggctactcaatcaccagtgattatgcctggaactggatccggcagtttccaggaaacaagctggagtggatgggctacataaactacagtactcttactagctacaacccatctctcaaaagtcgaatctctatcactcgagacacatccaagaaccagttcttcctgcagttgaattctgtgactactgaggacacagccacatattactgtgcaagagggagatttatggactactggggtcaaggaacctcaatcaccgtctcctcagccaaaacgacacccccatctgtctatccactggcccctggatctgctgcccaaactaactccatggtgaccctgggatgcctggtcaagg…
A82gcf2_MSVHE	Musmus IGHV3-8*02 F	G2B	0	0	0	0	0	0	0	0	0	0	0	0	0	Musmus IGHJ3*01 F	Musmus IGHD1-1*01 F	3	8.7.11	[13.17.38.11]	CARPYGSGPFAYW	in-frame	+	tcgtgacttctcagactctgtccctcacctgttctgtcactggcgactccatcaccagtggttactggaactggatccggaaattcccagggaataaacttgagtacatggggtacataagctacagtggtagcacttactacaatccatctctcaaaagtcgaatctccatcactcgagacacatccaagaaccagtactacctgcagttgaattctgtgactactgaggacacagccacatattactgtgcaagaccctacggtagtggtccttttgcttactggggccaagggactctggtcactgtctctgcagccaaaacaacacccccatcagtctatccactggcccctgggtgtggagatacaactggttcctccgtgactctgggatgcc…
A81gcb4_MSVHE	Musmus IGHV5-17*02 F	G1	0	0	0	0	0	0	0	0	0	2	0	2	2	Musmus IGHJ3*01 F	Musmus IGHD1-2*01 F	3	8.8.13	[8.17.38.11]	CARPLHYYGSWFAYW	in-frame	+	gtccggaactctcctgtgcagcctctggattcactttcagtagctttggaatgcactgggttcgtcaggctccagagaaggggctggagtgggtcgcatacattagtagtggcagtagtaccatctactatacagacacagtgaagggccgattcaccatctccagagacaatcccaagaacaccctgttcctgctaatgaccagtctaaggtctgaggacacggccatgtattactgtgcaagacccctgcattactacggctcctggtttgcttactggggccaagggactctggtcactgtctctgcagccaaaacgacacccccatctgtctatccactggcccctggatctgctgcccaaactaactccatggtgaccctgggatgcctggtca…
A82gch2_MSVHE	Musmus IGHV7-3*02 F	G3	0	0	0	0	0	0	1	0	1	1	1	0	2	Musmus IGHJ4*01 F	Musmus IGHD1-1*02 F	3	8.10.16	[14.17.38.11]	CARDIGGNYLYYYAMDYW	in-frame	+	tgttacgcctgggggttctctgagactctcctgtgcagcttctgggttcaccttcactgattactacatgagctgggtccgccagcctccaggaaaggcacttgagtggttgggttttattagaaacaaagctaatgattacacaacagagtacagtgcatctgtgaagggtcgcttcaccatctccagagataattcccaaagcatcctctatcttcaaatgaacaccctgagagctgaggacagtgccacttattactgtgcaagagatatagggggtaactacctatattactatgctatggactactggggtcaaggaacctcagtcaccgtctcctcagctacaacaacagccccatctgtctatcccttggtccctggctgcagtgacacatc…
931gchca2_MSVHE	Musmus IGHV1-7*01 F (see comment)	M	2	2	0	5	1	4	6	0	6	11	5	6	24	Musmus IGHJ4*01 F	Musmus IGHD1-2*01 F	2	8.8.12	[14.17.38.11]	CARRELRLPAMDYW	in-frame	+	ctggcagactggggcttcagtgagttgtcctgcaaggcttctggctacacctttactagttattggatgcagtgggtaaaacagaggcctggacagggtctggaatggattggggctatttatcctggagatggtgatactaggtacactcagaagttcaagggcaaggccacattgactgcagataaatcctccagcacagtctacatgcaactcagcagcttggcatctgaggactctgcggtctattactgtgcaagacgggaactacggctacctgctatggactactggggtcaaggaacctcagtcaccgtctcctcagagagtcagtccttcccaaatgtcttccccctc
931gchca4_MSVHE	Musmus IGHV1-19*01 F	M	2	1	1	6	0	6	2	1	1	1	1	0	11	Musmus IGHJ2*01 F	Musmus IGHD2-14*01 F	3	8.8.12	[13.17.38.11]	CSRGGYYRYDFDYW	in-frame	+	tgagcctggggcttcagtgaagatgtcctgtaaggcttctgtatacacattcactgactactacatggactgggtgaagcagagccatggagaaagctttgagtggattggacgtgttaatccttacaatggtggtactagctacaaccagaagttcaagggcaaggccacattgactgttgacaagtcctccagcacagcctacatggagctcaacagcctgacatctgaggactctgcggtctattactgttcaagagggggctactataggtacgactttgactactggggccaaggcaccactctcacagtctcctcagagagtcagtccttcccaaatgtcttccccc
931gchcb4_MSVHE	Musmus IGHV14-1*02 F	M	1	0	1	0	0	0	0	0	0	0	0	0	1	Musmus IGHJ3*01 F	Musmus IGHD2-13*01 F	3	8.8.13	[11.17.38.11]	CARWGDYGRAGFAYW	in-frame	+	caggagccttagtcaagttgtcctgcaaagcttctggcttcaacattaaagacaactatatgcactgggtgaagcagaggcctgaacagggcctggagtggattggatggattgatcctgagaatggtaatactatatatgacccgaagttccagggcaaggccagtataacagcagacacatcctccaacacagcctacctgcagctcagcagcctgacatctgaggacactgccgtctattactgtgctagatggggggactacgggcgcgcagggtttgcttactggggccaagggactctggtcactgtctctgcagagagtcagtccttcccaaatgtcttccccctca
931gchcc3_MSVHE	Musmus IGHV1S16*01 P, or Musmus IGHV1S81*02 [F]	M	2	0	2	3	0	3	0	0	0	3	1	2	8	Musmus IGHJ2*01 F	Musmus IGHD3-1*01 F	3	8.8.10	[5.17.38.11]	CTRSGWDYFDYW	in-frame	+	gcacctgcaggcttctggctacaccttcaccagctactatatgtactgggtgaagcagaggcctggacaaggccttgagtggattggagagattaatcctagcaatggtggtactaacttcaatgagaagttcaagagcaaggccacactgactgtagacaaatcctccagcacagcatacatgcaactcagcagcctgacatctgaggactctgcggtctattactgtacaagatccggctgggactactttgactactggggccaaggcaccactctcacagtctcctcagagagtcagtccttcccaaatgtcttccaaat
931gchcc4_MSVHE	Musmus IGHV14-4*02 F	M	0	0	0	0	0	0	0	0	0	1	0	1	1	Musmus IGHJ4*01 F	Musmus IGHD1-2*01 F	2	8.8.7	[12.17.38.11]	CKLLLRNYW	in-frame	+	aggtcagggcctcagtcaagttgtcctgcacagcttctggcttcaacattaaagactactatatgcactgggtgaagcagaggcctgaacagggcctggagtggattggatggattgatcctgagaatggtgatactgaatatgccccgaagttccagggcaaggccactatgactgcagacacatcctccaacacagcctacctgcagctcaacagcctgacatctgaggacactgccgtctattactgtaaattattactacgtaactactggggtcaaggaacctcagtcaccgtctcctcagagagtcagtccttcccaaatgtcttccccctca
931gchcd2_MSVHE	Musmus IGHV14-3*02 F	M	1	0	1	0	0	0	0	0	0	0	0	0	1	Musmus IGHJ2*01 F	Musmus IGHD3-1*01 F	3	8.8.9	[10.17.38.11]	CARSSGYFDYW	in-frame	+	gcctcagtcaagttgtcctgcacagcttctggcttcaacattaaagtcacctatatgcactgggtgaagcagaggcctgaacagggcctggagtggattggaaggattgatcctgcgaatggtaatactaaatatgacccgaagttccagggcaaggccactataacagcagacacatcctccaacacagcctacctgcagctcagcagcctgacatctgaggacactgccgtctattactgtgctagatcgagcggctactttgactactggggccaaggcaccactctcactgtctcctcagagagtcagtccttcccaaatgtcttccaact
931gchce4_MSVHE	Musmus IGHV14-3*02 F	M	0	0	0	1	1	0	1	0	1	1	1	0	3	Musmus IGHJ3*01 F	Musmus IGHD2-4*01 F	3	8.8.18	[11.17.38.11]	CAREGWIYYDYDVRVLVAYW	in-frame	+	aggggcctcagtcaagttgtcctgcacagcttctggcttcaacattaaagacacctatatgcattgggtgaagcagaggcctgaacagggcctggagtggattggaaggattgatcctgcgaatgataatactaaatatgacccgaagttccagggcaaggccactataacagcagacacatcctccaatacagcctacctgcagctcagcagcctgacatctgaggacactgccgtctattactgtgctagagaggggtggatctactatgattacgacgtgcgggttttggttgcttactggggccaagggactctggtcactgtctctgcagagagtcagtccttcccaaatgtcttccccct
931gchcg1_MSVHE	Musmus IGHV1-37*01 F	M	0	0	0	1	0	1	0	0	0	1	0	1	2	Musmus IGHJ2*01 F	Musmus IGHD1-2*01 F	3	8.8.10	[14.17.38.11]	CGRSGLYGLDYW	in-frame	+	ggtgagcctggggcttcagtgaagatatcctgcaaggcttctggttactcatttactggctactttatgaactgggtgaggcagagccatggaaagagccttgagtggattggacgtattaatccttacaatggtgatactttctacaaccagaagttcaagggcaaggccacattgactgtagacaaatcctctagcacagcccacatggagctcctgagcctgacatctgaggactctgcagtctattattgtggaagatccgggctctacggccttgactactggggccaaggcaccactctcacagtctcctcagagagtcagtccttcccaaatgtcttccaaat
932gchca4_MSVHE	Musmus IGHV1-85*01 F, or Musmus IGHV1S56*01 F	M	1	1	0	2	0	2	2	0	2	10	3	7	15	Musmus IGHJ3*01 F	Musmus IGHD2-14*01 F	3	8.8.13	[8.17.38.11]	CARAYYRYDAFFAYW	in-frame	+	agtgagttgtcctgcaaggcttctggctacaccttcacaagctatgatataaactgggtgaggcagaggcctgaacagggacttgagtggattggatggatttttcctggagatggtagtactaagtacaatgagaagttcaagggcaaggccacactgactacagacaaatcctccagcacagcctacatgcagctcagcaggctgacatctgaggactctgctgtctatttctgtgcaagggcctactataggtacgacgccttttttgcttactggggccaagggactctggtcactgtctctgcagagagtcagtccttcccaaatgtcttccccctc
932gchce2_MSVHE	Musmus IGHV5-9*03 F, or Musmus IGHV5-9-5*01 F	M	2	0	2	0	0	0	0	0	0	2	1	1	4	Musmus IGHJ2*01 F	Musmus IGHD1-1*02 F	3	8.8.14	[8.17.38.11]	CARCFYYGSRYYFDYW	in-frame	+	gtcctgaactctcctgtgcagcctctggattcactttcaataactataccatgtcttgggttcgccagactccggagaagaggctggagtgggtcgcaaccattagtagtggtggtggtaacacctactatccagacagtgtgaagggtcgattcaccatctccagagacaatgccaagaacaacctgtatgtgcaaatgagcagtctgaggtctgaggacacggccttgtattactgtgcaagatgcttttattacggtagtcgttactactttgactactggggccaaggcaccactctcacagtctcctcagagagtcagtccttcccaaatgtcttccccctaacgggcc
933gchcd1_MSVHE	Musmus IGHV10S3*01 F	M	0	0	0	2	0	2	1	0	1	2	0	2	5	Musmus IGHJ2*01 F			8.10.8	[9.17.38.11]	CVRGYYFDYW	in-frame	+	agtcattgaaactctcatgtgcagcctctggattcaccttcaataccaatgccatgaactgggtccgccagactccagaaaagggtttggaatgggttgctcgcataagaactaaaagtaataattatgcaacatattatgccgattcagtgaaagacaggttcagtatctccagagatgattcacaaagcatgctctatctgcaaatgaacaacttgaaaactgaggacacagccatgtattactgtgtgagggggtactactttgactactggggccaaggcaccactctcacagtctcctcagagagtcagtccttcccaaattcttcccccttata
933gchcf1_MSVHE	Musmus IGHV6-6*01 F	M	0	0	0	0	0	0	1	0	1	0	0	0	1	Musmus IGHJ3*01 F	Musmus IGHD1-1*01 F	3	8.10.14	[9.17.38.11]	CTAAPDYYGSSWFAYW	in-frame	+	tccatgagactctcttgtgctgcctctggattcacttttagtgacgcctggatggactgggtccgccagtctccagagaaggggcttgagtgggttgctgaaattagaagcaaagctaataatcatgcaacatactatgctgagtctgtgaaagggaggttcaccatctcaagagatgattccaaaagtagtgtctacctgcaaatgaacagcttaagagctgaagacactggcatttattactgtacagcggcccccgattactacggtagttcctggtttgcttactggggccaagggactctggtcactgtctctgcagagagtcagtccttcccaaatgtcttccccctgaa
933gchcf5_MSVHE	Musmus IGHV1-15*01 F	M	0	0	0	2	0	2	0	0	0	1	0	1	3	Musmus IGHJ4*01 F	Musmus IGHD1-1*01 F	3	8.8.17	[13.17.38.11]	CTRDRTPYGSSYDYAMDYW	in-frame	+	tgaggcctggggcttcagtgacgctgtcctgcaaggcttcgggctacacatttactgactatgaaatggattgggtgaagcagacacctgtgcatggcctggaatggattggagctattgatcctgaaactggtggtactgcctacaatcagaagttcaagggcaaggccacactgactgcagacaaatcctccagcacagcctacatggagctccgcagcctgacatctgaggactctgccgtctattactgtacaagagataggaccccttacggtagtagctacgactatgctatggactactggggtcaaggaacctcagtcaccgtctcctcagagagtcagtccttcccaaatgtcttccccct
A81gca2_MSVHE	Musmus IGHV5-17*02 F	M	0	0	0	0	0	0	0	0	0	1	1	0	1	Musmus IGHJ3*01 F	Musmus IGHD1-1*01 F	3	8.8.14	[8.17.38.11]	CARYYSGSSYGWFAYW	in-frame	+	cccggaactctcctgtgcagcctctggattcactttcagtagctttggaatgcactgggttcgtcaggctccagagaaggggctggagtgggtcgcatacattagtagtggcagtagtaccatctactatgcagacacagtgaagggccgattcaccatctccagagacaatcccaagaacaccctgttcctgcaaatgaccagtctgaggtctgaggacacggccatgtattactgtgcaagatattactccggtagtagctacggctggtttgcttactggggccaagggactctggtcactgtctctgcagagagtcagtccttcccaaatgtcttccccct
A81gca3_MSVHE	Musmus IGHV14-4*02 F	M	0	0	0	0	0	0	1	0	1	0	0	0	1	Musmus IGHJ3*01 F	Musmus IGHD3-3*01 F	3	8.8.8	[12.17.38.11]	CTSKGGFAYW	in-frame	+	ggtaggggcctcagtcaagttgtcctgcacagcttctggcttcaacattaaagactactatatgcactgggtgaagcagaggcctgaacagggcctggagtggattggatggattgatcctgagaatggtgatgctgaatatgccccgaagttccagggcaaggccactatgactgcagacacatcctccaacacagcctacctgcagctcagcagcctgacatctgaggacactgccgtctattactgtaccagtaagggcgggtttgcttactggggccaagggactctggtcactgtctctgcagagagtcagtccttcccaaatgtcttccaaataat
A81gcb1_MSVHE	Musmus IGHV5-6-4*01 F	M	0	0	0	0	0	0	0	0	0	0	0	0	0	Musmus IGHJ4*01 F	Musmus IGHD2-1*01 F	3	8.8.14	[9.17.38.11]	CTRGSYYGNPHAMDYW	in-frame	+	gggtcctgaactctcctgtgcagcctctggattcactttcagtagctataccatgtcttgggttcgccagactccggagaagaggctggagtgggtcgcaaccattagtagtggtggtagttacacctactatccagacagtgtgaagggccgattcaccatctccagagacaatgccaagaacaccctgtacctgcaaatgagcagtctgaagtctgaggacacagccatgtattactgtacaagagggagctactatggtaatccccatgctatggactactggggtcaaggaacctcagtcaccgtctcctcagagagtcagtccttcccaaatgtcttcccccatat
A81gcd1_MSVHE	Musmus IGHV1-87*01 F	M	3	1	2	0	0	0	0	0	0	2	0	2	5	Musmus IGHJ4*01 F	Musmus IGHD2-2*01 F	3	8.8.14	[15.17.38.11]	CARRGYDRTYYAMDHW	in-frame	+	gctggcagacctggggcttcagtgaagttgtcctgcaaggcttctggttacacctttattagctactggatgcagtgggtaaaacagaggcctggacagggtctggaatggattggggctatttatcctggagatggtgatactaggtacactcagaagttcaagggcaaggccacattgactgcagataaatcctccagcacagcctacatgcaactcagcagcttggcatctgaggactctgcggtctattactgtgcaaggaggggttacgacaggacttactatgctatggaccactggggtcaaggaacctcagtcaccgtctcgtcagagagtcagtccttcccaaatgtcttcccat
A81gce2_MSVHE	Musmus IGHV3-8*02 F	M	0	0	0	0	0	0	0	0	0	0	0	0	0	Musmus IGHJ1*01 F	Musmus IGHD2-2*01 F	1	8.7.13	[12.17.38.11]	CARFTMVRNWYFDVW	in-frame	+	agcttctcagactctgtccctcacctgttctgtcactggcgactccatcaccagtggttactggaactggatccggaaattcccagggaataaacttgagtacatggggtacataagctacagtggtagcacttactacaatccatctctcaaaagtcgaatctccatcactcgagacacatccaagaaccagtactacctgcagttgaattctgtgactactgaggacacagccacatattactgtgcaagatttactatggtaaggaactggtacttcgatgtctggggcgcagggaccacggtcaccgtctcctcagagagtcagtccttcccaaatgtcttccaaat
A82gca3_MSVHE	Musmus IGHV14-1*02 F	M	0	0	0	0	0	0	1	0	1	0	0	0	1	Musmus IGHJ2*01 F (see comment)	Musmus IGHD2-2*01 F	2	8.8.8	[12.17.38.11]	CARSGFFDYW	in-frame	+	ggcaggggccttagtcaggttgtcctgcaaagcttctggcttcaacattaaagactactatatgcactgggtgaagcagaggcctgaacagggcctggagtggattggatggattgatcctgagaatggtaatgctatatatgacccgaagttccagggcaaggccagtataacagcagacacatcctccaacacagcctacctgcagctcagcagcctgacatctgaggacactgccgtctattactgtgctaggagcgggttctttgactactggggccaaggcaccactctcacagtctcctcagagagtcagtccttcccaaatgtcttccaaataaa
A82gcb2_MSVHE	Musmus IGHV1S33*01 F	M	0	0	0	0	0	0	0	0	0	0	0	0	0	Musmus IGHJ2*01 F			8.8.11	[14.17.38.11]	CARAGGYYDFDYW (see Functionality comment)	in-frame	+	ggtgagcctggggctttagtgaagatttcctgcaaggcttctggttacaccttcacaagctacgatataaactgggtgaagcagaggcctggacagggacttgagtggattggatggatttatcctggagatggtagtactaagtacaatgagaaattcaagggcaaggccacactgactgcagacaaatcctccagcacagcctacatgcagctcagcagcctgacttctgagaactctgcagtctatttctgtgcaagagcaggtggttactacgattttgactactggggccaaggcaccactctcacagtctcctcagagagtcagtccttcccaaatgtcttccccctc
A82gcd3_MSVHE	Musmus IGHV1-85*01 F, or Musmus IGHV1S56*01 F	M	1	1	0	2	0	2	2	0	2	12	4	8	17	Musmus IGHJ4*01 F	Musmus IGHD1-3*01 F	2	8.8.11	[13.17.38.11]	CARKGGYYAMDYW	in-frame	+	gtaagcctggggcttcagtgaagttgtcctgcaaggcttctggctacaccttcacaagctatgatataaactgggtgaggcagaggcctgaacagggacttgagtggattggatggatttttcctggagatggtagtactaagtacaatgagaagttcaagggcaaggccacactgactacagacaaatcctccagcacagcctacatgcagttcagcaggctgacatctgaggactctgctgtctacttctgtgcaagaaagggggggtactatgctatggactactggggtcaaggaacctcagtcaccgtctcctcagagagtcagtccttcccaaatgtcttcccaaa
A82gcg2_MSVHE	Musmus IGHV1S33*01 F	M	0	0	0	1	0	1	0	0	0	2	1	1	3	Musmus IGHJ3*01 F			8.8.11	[15.17.38.11]	CARYGGNYGFAYW (see Functionality comment)	in-frame	+	gctggtgagcctggggctttagtgaagatatcctgcaaggcttctggttacaccttcacaagctacgatatagactgggtgaagcagaggcctggacagggacttgagtggattggatggatttatcctggagatggtagtactaagtacaatgagaaattcaagggcaaggccacactgactgcagacaaatcctccagcacagtctacatgcagctcagtagcctgacttctgagaactctgcagtctatttctgtgcaagatatggcggtaactacgggtttgcttactggggccaagggactctggtcactgtctctgcagagagtcagtccttcccaaatgtcttccacctc
A83gcb3_MSVHE	Musmus IGHV5-17*02 F	M	0	0	0	0	0	0	0	0	0	0	0	0	0	Musmus IGHJ3*01 F	Musmus IGHD2-3*01 F	3	8.8.11	[8.17.38.11]	CAREGYDAWFAYW	in-frame	+	gtccggaactctcctgtgcagcctctggattcactttcagtagctttggaatgcactgggttcgtcaggctccagagaaggggctggagtgggtcgcatacattagtagtggcagtagtaccatctactatgcagacacagtgaagggccgattcaccatctccagagacaatcccaagaacaccctgttcctgcaaatgaccagtctaaggtctgaggacacggccatgtattactgtgcaagagagggttacgacgcctggtttgcttactggggccaagggactctggtcactgtctctgcagagagtcagtccttcccaaatgtcttccccctcat
A83gcd1_MSVHE	Musmus IGHV3-2*02 F	M	0	0	0	0	0	0	0	0	0	0	0	0	0	Musmus IGHJ3*01 F	Musmus IGHD2-3*01 F	3	9.7.10	[12.17.38.11]	CATKDGYPFAYW	in-frame	+	accttctcagtctctgtccctcacctgcactgtcactggctactcaatcaccagtgattatgcctggaactggatccggcagtttccaggaaacaaactggagtggatgggctacataagctacagtggtagcactagctacaacccatctctcaaaagtcgaatctctatcactcgagacacatccaagaaccagttcttcctgcagttgaattctgtgactactgaggacacagccacatattactgtgcaacaaaggatggttacccgtttgcttactggggccaagggactctggtcactgtctctgcagagagtcagtccttcccaaatgtcttcccccac
A83gcg1_MSVHE	Musmus IGHV1S56*01 F	M	2	0	2	0	0	0	3	0	3	3	1	2	8	Musmus IGHJ4*01 F (see comment)			8.8.10	[14.17.38.11]	CASKGGYYVDYW (see Functionality comment)	in-frame	+	ggtgagcctggggcttcagtgaggatatcctgcaaggcttctggctacatcttcacaagctactatatacactgggtgaagcagaggcctggacagggacttgagtggattggatggatttatcttggaaatgttaatactaagtacaatgagaagttcaagggcaaggccacactgactgcagacagatcctccagcacagcctacatgcagctcagcagcctgacctctgaggactctgcggtctatttctgtgcaagcaaaggtggttactacgtggactactggggtcaaggaacctcagtcaccgtctcctcagagagtcagtccttcccaaatgtcttccccct
A83gch3_MSVHE	Musmus IGHV1-9*01 F	M	3	0	3	0	0	0	0	0	0	2	0	2	5	Musmus IGHJ3*01 F	Musmus IGHD4-1*01 F	3	8.8.10	[14.17.38.11]	CARYWDGNFAYW	in-frame	+	gatgagcctggggcctcagtgaagatatcctgcaaggctactggctacacattcagtacctactggatagagtgggtaaagcagaggcctggacatggccttgagtggattggagagattttacctggaagtggtagtactaactacaatgagaagttcaagggcaaggccacattcactgcagatacatcctccaacacagcctacatgcaactcagcagcctgacatctgaggactctgccgtctattactgtgcaagatactgggacgggaattttgcttactggggccaagggactctggtcactgtctctgcagagagtcagtccttcccaaatgtcttccaaat
Bris59 Boost day 17
Sequence ID	V-GENE and allele	ISOTYPE	CDR1 T	CDR1 S	CDR1 R	FR2 T	FR2 S	FR2 R	CDR2 T	CDR2 S	CDR2 R	FR3 T	FR3 S	FR3 R	Tot Mutns		D-GENE and allele	D-REGION reading frame	CDR-IMGT lengths	FR-IMGT lengths	AA JUNCTION	JUNCTION frame	Orientation	Sequence
A93gcc1_MSVHE	Musmus IGHV1-15*01 F	G1	2	0	2	0	0	0	1	0	1	2	1	1	5	Musmus IGHJ4*01 F	Musmus IGHD2-14*01 F	3	8.8.14	[14.17.38.11]	CTRSRRYDDYYAMDYW	in-frame	+	gtgaggcctggggcttcagtgacgctgtcctgcaaggcttcgggctacatatttattgactatgaaatgcactgggtgaagcagacacctgtgcatggcctggaatggattggagctattgatcctgaaactggtgatactgcctacaatcagaagttcaagggtaaggccacactgactgcagacaaatcctccagcacagcctacatggagctccgcagcctgacatctgaggactctgccgtctattactgtacaagatcgaggaggtacgacgattactatgctatggactactggggtcaaggaacctcagtcaccgtctcctcagccaaaacgacacccccatctgtctatccactggcccctggatctgctgcccaaactaactccatggtg…
953gchca4_MSVHE	Musmus IGHV1-4*01 F, or Musmus IGHV1-7*01 F	G1	2	0	2	6	1	5	7	0	7	9	4	5	24	Musmus IGHJ2*01 F	Musmus IGHD1-2*01 F	1	8.8.13	[14.17.38.11]	CARRTTATSYYFDYW	in-frame	+	tggcagacctggggcttcagtgaagttgtcctgcaaggcttctggctacacctttactagctactggatgcactgggtaaaacagagtcctggacagggtctgaaatggattggggctatttatcctggagatggtgattctaggtacactcagaagttcaaggtcaaggccacattgactgcagataaatcctccaacacagcctacatgcaactcagcagcttggcatctgaggactctgcggtctattactgtgcaagacggactacggctacttcgtactactttgactactggggccaaggcaccactctcacagtctcctcagccaaaacgacacccccatctgtctatccactggcccctggatctgctgcccaaactaactccatggtgac…
952gcf4_MSVHE	Musmus IGHV1-5*01 F	G1	4	0	4	3	3	0	1	0	1	1	0	1	9	Musmus IGHJ3*01 F	Musmus IGHD4-1*01 F	2	8.8.9	[14.17.38.11]	CTRSLGWFAYW	in-frame	+	ggcaggcctggggcttccgtgaagatgtcctgcaaggcttctggctacagctttaccagcaattggatgcactgggtaaaacagaggcctggacagggtctagaatggattggtgctatttatcctggagatagtgatactacctacaaccagaagttcaagggcaaggccaaactgactgcagtcacatccgccagcactgcctacatggagctcagcagcctgacaaatgaggactctgcggtctattactgtacaagatcgctgggctggtttgcttactggggccaagggactctggtcactgtctctgcagccaaaacgacacccccatctgtctatccactggcccctggatctgctgcccaaactaactccatggtgaccctgggatgcctg…
A92gchcf1_MSVHE	Musmus IGHV1-54*01 F, or Musmus IGHV1-54*03 [F]	G1	1	1	0	2	0	2	0	0	0	3	1	2	6	Musmus IGHJ4*01 F	Musmus IGHD3-3*01 F	3	8.8.10	[14.17.38.11]	CARRGWEAMDYW	in-frame	+	ggtaggcctgggacttcagtgagggtgtcctgcaaggcttctggatacgccttcacaaattacttgatagagtggataaaggagaggcctggacagggccttgagtggattggagtgattaatcctggaagtggtggtactaattacaatgagaagttcaagggcaaggcaacactgactgcagacaaatcctccagcactgcctacatacagctcagcagcctgacatctgatgactctgcggtctatttctgtgcaagaaggggctgggaggctatggactattggggtcaaggaacctcagtcaccgtctcctcagccaaaacgacacccccatctgtctatccactggcccctggatctgctgcccaaactaactccatggtgaccctgggatgc…
952gcb5_MSVHE	Musmus IGHV1-7*01 F	G1	1	0	1	2	0	2	4	0	4	3	1	2	10	Musmus IGHJ3*01 F	Musmus IGHD1-1*01 F	3	8.8.16	[13.17.38.11]	CARGEFGYYGSRAWFAYW	in-frame	+	gcaacctggggcctcagtgaggatgtcctgcaggacttctggctacacccttactagctactggattcactggataaaacagaggcctggacagggtctggaatggattggatacatttgccctagcactggttatactgagtacaatcagaagttcaaggacaaggccacattgactgcagacaaatcctccagcacagcctacatgcaactgagcagcctgacatctgaggactctgcagtctattactgtgcaagaggggaatttggttactacggtagtagagcctggtttgcttactggggccaagggactctggtcactgtctctgcagccaaaacgacacccccatctgtctatccactggcccctggatctgctgcccaaactaactccat…
A92gchcb5_MSVHE	Musmus IGHV1-82*01 F	G3	2	1	1	1	0	1	1	0	1	5	2	3	9	Musmus IGHJ3*01 F	Musmus IGHD2-1*01 F	3	8.8.7	[14.17.38.11]	CYGNYGAYW	in-frame	+	ctggtgagcctggggcctcagtgaagatttcctgcaaagcttctgactacgcattcagtagctcttggatgaactgggtgaagcagaggcctggacagggtcttgagtggattggacggatttatcctggagatggagatgctaactacaatgggaagttcaagggcaaggccacactgactgcagacaaatcctccagcacagcctacatgcatctcggcagcctgacctctgtggactctgcggtctatttctgttatggtaactacggagcttactggggccaagggactctggtcactgtctctgcagccaaaacaacagccccatcggtctatccactggcccctgtgtgtggagatacaactggctcctcggtgactctaggatgcctggtca…
953gchce1_MSVHE	Musmus IGHV1-84*02 [F]	G1	1	1	0	1	0	1	0	0	0	3	0	3	5	Musmus IGHJ2*01 F, or Musmus IGHJ2*02 F (see comment)	Musmus IGHD1-1*02 F	3	8.8.8	[14.17.38.11]	CARGGDFDYW	in-frame	+	ctggtgagcctggggcctcagtgaagatatcctgcaaggcttctggctacaccttcactgactattatataaactgggtgaagcagaagcctggacagggacctgagtggattggatggatttatcctggaagcggtaatacttactacaatgagaagttcaagggcaaggccacattgactgtagacacatcctccagcacagcctacatgcacctcagcagcctgacatctgaggacactgctgtctatttctgtgcaagagggggtgactttgactactggggccaaggcaccgctctcacagtctcctcagccaaaacgacacccccatctgtctatccactggcccctggatctgctgcccaaactaactccatggtgaccctgggatgcctgg…
A92gchce1_MSVHE	Musmus IGHV1-85*01 F, or Musmus IGHV1S56*01 F	G1	3	1	2	3	0	3	4	0	4	12	3	9	22	Musmus IGHJ1*01 F	Musmus IGHD2-14*01 F	3	8.8.13	[12.17.38.11]	CARAEYRYNGYFDVW	in-frame	+	agccggggcttcagtgaagttgtcctgcaaggcttctgactacaccttctcaagctatgatataatctgggtgaggcagaggcctgaacagggacttgagtggattggatggatttttcctggagatgatagtattaagtacaatgcgaagttcaagggcaaggccacactgactacagacaaatcctccagcacagcctacatgcagctcagtaggctgacatctgaggactctgctgtctatttctgtgcaagagcggagtataggtataacgggtacttcgatgtctggggcgcagggaccacggtcaccgtctcctcagccaaaacgacacccccatctgtctatccactggcccctggatctgctgcccaaactaactccatggtgaccctggg…
951gcc2_MSVHE	Musmus IGHV1-87*01 F	G1	1	1	0	2	0	2	0	0	0	3	1	2	6	Musmus IGHJ1*01 F	Musmus IGHD1-1*01 F	3	8.8.15	[14.17.38.11]	CARRSDYYGLYYYFDVW	in-frame	+	tgcagacctggggcttcagtgaagttgtcctgcaaggcttctggctacacctttactagctactggatgcagtggattaaacagaggcctggacagggtctggaatggattggggctatttatcctggagatggtgatactaggtacactcagaagttcaagggcaaggccacattgactgcagataaatcctccagcacagcctacatgcaactcagcagcttggcatctgaggactctgcggtctactactgtgcacgaaggtcggattactacggtctctactactacttcgatgtctggggcgcagggaccacggtcaccgtctcctcagccaaaacgacacccccatctgtctatccactggcccctggatctgctgcccaaactaactccatg…
A93gcb3_MSVHE	Musmus IGHV1-87*01 F	G1	2	1	1	1	0	1	1	0	1	3	1	2	7	Musmus IGHJ2*01 F	Musmus IGHD1-2*01 F	3	8.8.9	[14.17.38.11]	CVLYYGYVDSW	in-frame	+	gctggcagacctggggcttcgtgaagttgtcctgcaaggcttctggctacacctttactaactactggatacagtgggtaaaacagaggcctggacagggtctggaatggattggggctttttatcctggagatggtgatactaggtacactcagaagttcaagggcaaggccacattgactgcagataaatcctccagcacagcctacatgcaactcagcagcttggcatctgaggactctgcggtctattattgtgtcctttactacggctacgtcgactcctggggccaaggcaccactctcacagtctcctcagccaaaacgacacccccatctgtctatccactggcccctggatctgctgcccaaactaactccatggtgaccctgggatgcc…
952gcg4_MSVHE	Musmus IGHV14-1*02 F	G1	1	0	1	2	0	2	1	0	1	2	1	1	6	Musmus IGHJ3*01 F	Musmus IGHD3-2*01 F	2	8.8.11	[12.17.38.11]	CTSDSSGHWFTYW	in-frame	+	gcaggggccttagtcaagttgtcctgcaaagcttctggcttcaacattaaagactactttatgcactgggtgaggcagaggcctgaacagggcctggactggattggatggattgatcctgagactggtaatactatatatgacccgaagttccagggcaaggccagtataacagcagacacatcctccaacacagcctacgtgcagctcagcagcctgacatctgaggacactgccgtctattattgtactagtgacagctcgggccactggtttacttattggggccaagggactctggtcactgtctctgcagccaaaacgacacccccatctgtctatccactggcccctggatctgctgcccaaactaactccatggtgaccctgggatgcctg…
A91gchcg1_MSVHE	Musmus IGHV14-3*02 F	G1	0	0	0	2	1	1	1	0	1	1	0	1	4	Musmus IGHJ3*01 F	Musmus IGHD1-1*01 F	3	8.8.14	[12.17.38.11]	CGSPDHYGSSYGFAYW	in-frame	+	gagcaggggcctcagtcaagttgtcctgcacagcttctggcttcaacattaaagacacctatatgcactgggtgaaacagaggcctgaacagggcctggactggattggaaggattgatcctgcgaatggtaatattaaatatgacccgaagttccagggcaaggccactataacagcagacacatcctccaacgcagcctacctgcagctcagcagcctgacatctgaggacactgccgtctattactgtggtagcccggatcactacggtagtagctacgggtttgcttactggggccaagggactctggtcactgtctctgcagccaaaacgacacccccatctgtctatccactggcccctggatctgctgcccaaactaactccatggtgaccc…
952gcc5_MSVHE	Musmus IGHV14-4*02 F	G1	0	0	0	1	1	0	0	0	0	5	1	4	6	Musmus IGHJ2*01 F	Musmus IGHD2-3*01 F	3	8.8.9	[13.17.38.11]	CNAFLDDYFYW	in-frame	+	gtgaggtcggggcctcagtcaagttgtcctgcacagcttctggcttcaacattaaagactactatatgcactgggtgaagcagaggcctgaacagggcctggaatggattggatggattgatcctgagaatggtgatactggatatgccccgaagttccagggcaaggccactatgactgcagacacatcctccaatacagcctacctgcagttcagcagccagtcatctgaggacactgccgtctattactgtaatgccttccttgatgattacttctactggggccaaggcaccactctcacagtctcctcagccaaaacgacacccccatctgtctatccactggcccctggatctgctgcccaaactaactccatggtgaccctgggatgcctgg…
952gce4_MSVHE	Musmus IGHV14-4*02 F	G1	0	0	0	1	1	0	3	0	3	5	2	3	9	Musmus IGHJ3*01 F	Musmus IGHD2-2*01 F	3	8.8.10	[11.17.38.11]	CNTGGYDGFAYW	in-frame	+	gtaggagcctcggtcagttgtcctgtacagcttctggcttcaacattaaagactactatatgcactgggtgaaacagaggcctgaacagggcctggagtggattggatggcttgatcctgcgaatggtaatactgactatgtcccgaagttccagggcaaggccactatgactgcagacacatcctccaatacagcctacctgcacctcagcagcctgacatctgaggacactgccgtctattattgtaatacagggggttacgacgggtttgcttactggggccaagggactctggtcactgtctctgcagccaaaacgacacccccatctgtctatccactggcccctggatctgctgcccaaactaactccatggtgaccctgggatgcctggtca…
953gchcf5_MSVHE	Musmus IGHV14-4*02 F	G1	0	0	0	1	0	1	1	0	1	2	1	1	4	Musmus IGHJ4*01 F	Musmus IGHD3-1*01 F	2	8.8.8	[12.17.38.11]	CNGGPSLDYW	in-frame	+	aggtaggggcctcagtcaagttgtcctgcacagcttctggcttcaacattaaagactactatatacactgggtgaagcagaggcctgaacagggcctggagtggattggatggattgatcctgagaatggtggtactgaatatgccccgaagttccagggcaaggccactatgactgcagacacatcctccaacacagtctacctgcaactcagcagcctgacatctgaggacactgccgtctattactgtaatggggggccctctctggactactggggtcaaggaacctcagtcaccgtctcctcagccaaaacgacacccccatctgtctatccactggcccctggatctgctgcccaaactaactccatggtgaccctgggatgcctggtcaagg…
A92gchca3_MSVHE	Musmus IGHV14-4*02 F	G1	0	0	0	1	1	0	0	0	0	1	1	0	2	Musmus IGHJ3*01 F, or Musmus IGHJ3*02 P	Musmus IGHD2-12*01 F	3	8.8.11	[12.17.38.11]	CTTWGNHGVFGCW	in-frame	+	ggtaggggcctcagtcaagttgtcctgcacaggttctggcttcaacattaaagactactatatgcactgggtgaagcagaggcctgagcagggcctggagtggattggatggattgatcctgagaatggtgatactgaatatgccccgaagttccagggcaaggccactatgactgcagacacatcctccaatacagcctacctgcagctcagcagcctgacatctgaggacactgccgtctattactgtactacatggggtaatcacggggtgtttggttgctggggccaagggactctggtcactgtctctgcagccaaaacgacacccccatctgtctatccactggcccctggatctgctgcccaaactaactccatggtgaccctgggatgcct…
A91gchch4_MSVHE	Musmus IGHV1S135*01 [F]	G1	1	0	1	3	0	3	2	1	1	6	2	4	12	Musmus IGHJ4*01 F	Musmus IGHD2-2*01 F	3	8.8.14	[14.17.38.11]	CARGYGYDPLCAMDYW	in-frame	+	ctggagagcctggcgcttcagtgaagatatcctgcaaggcttctggttactcattcactggctacaacatgaactgggtgaagcagagcaatggaaagagccttgagtggattggaaatattgatccttatcatggtggtactggctacaaccagaggttcaagggcaaggccacattgactgtagacaaatcctccagcacagcctacatgcagctcaacagcctgacatctgaggactctgcagtctattactgtgcaagaggttatggttacgaccctctctgtgctatggactactggggtcaaggaacctcagtcaccgtctcctcagccaaaacgacacccccatctgtctatccactggcccctggatctgctgcccaaactaactccatgg…
A93gcc3_MSVHE	Musmus IGHV1S135*01 [F]	G2A	0	0	0	0	0	0	0	0	0	3	0	3	3	Musmus IGHJ4*01 F	Musmus IGHD2-3*01 F	3	8.8.15	[15.17.38.11]	CARSLDGYYSYYAMDYW	in-frame	+	agctggtgagcctggggcttcagtgaaggtatcctgcaaggcttctggttactcattcactgactacaacatgtactgggtgaagcagagccatggaaagagccttgagtggattggatatattgatccttacaatggtggtactacctacaaccagaagttcaagggcaaggccacattgacttttgacaagtcctccagcacagccttcatgcatctcaacagcctgacatctggggactctgcagtctattactgtgcaagaagtcttgatggttactactcctactatgctatggactactggggtcaaggaacctcagtcaccgtctcctcagccaaaacaacagccccatcggtctatccactggcccctgtgtgtggagatacaactggctc…
952gcf3_MSVHE	Musmus IGHV1S137*01 [F]	G1	1	0	1	2	0	2	6	0	6	6	2	4	15	Musmus IGHJ3*01 F			8.8.11	[15.17.38.11]	CARDGYDAWFAYW (see Functionality comment)	in-frame	+	ggctggtgaggcctggggtctcagtgaagatttcctgcaagggttccggctacacattcattgattatgctatgcactgggtgaagcagagtcatggaaagagtctagagtggattggacttattagtgcttactctggtactacaaactacaaccagaagtttaagggcaaggccacaatgactgtagacaaatcctccagcacagcctatttggaacttgccagattgacatctgaggattctgccatctattactgtgcaagagatggttacgacgcctggtttgcttactggggccaagggactctggtcactgtctctgcagccaaaacgacacccccatctgtctatccactggcccctggatctgctgcccaaactaactccatggtgaccc…
953gchcc1_MSVHE	Musmus IGHV1S137*01 [F]	G1	0	0	0	1	0	1	4	0	4	5	2	3	10	Musmus IGHJ3*01 F			8.8.11	[14.17.38.11]	CAKMGDYSVFAYW (see Functionality comment)	in-frame	+	ggtgaggcctggggtctcagtgaagatttcctgcaagggttccggctacacattcactgattatgctatgtactgggtgaagcagagtcatgcaaagagtctagagtggattggagttattagtacttactctggtaatacaaactacaaccagaagtttaagggcaaggccacaatgactgtagacaaatcctccagcacagcctatatggaacttgccagattgacatctgaggattctgccatctattactgtgcaaaaatgggagattactccgtctttgcttactggggccaagggactctggtcactgtctctgcagccaaaacgacacccccatctgtctatccactggcccctggatctgctgcccaaactaactccatggtgaccctggg…
951gcf2_MSVHE	Musmus IGHV1S16*01 P	G1	3	0	3	3	0	3	0	0	0	4	1	3	10	Musmus IGHJ4*01 F	Musmus IGHD2-3*01 F	3	8.8.15	[15.17.38.11]	CTRSFDGYYVDYTMDYW	in-frame	+	gactggtgagcctggggcttcagtgaagttgtcctgcaaggcttctggctacaccttcaccacctactatatgtactgggtgaagcagaggcctggacaaggccttgagtggattggagagattaatcctagcaatggtggtactaacttcaatgagaagttcaagagcaaggccacactgactgtagacaaatcctccagcacagcatacatacaactcagcagcctgacatctgaggactctgcggtctattactgtacaagatcttttgatggttactacgtagactatactatggactactggggtcaaggaacctcagtcaccgtctcctcagccaaaacgacacccccatctgtctatccactggcccctggatctgctgcccaaactaactc…
953gchce3_MSVHE	Musmus IGHV1S29*02 F	G1	0	0	0	0	0	0	2	0	2	5	0	5	7	Musmus IGHJ3*01 F			8.8.15	[3.17.38.11]	CARGALYYYGSAWFTYW (see Functionality comment)	in-frame	+	cgcgtcactggatacacattcactgactacaacatgcactgggtgaagcagagccatggaaagagccttgagtggattggatatatttatccttacaatggtaatactgactacaaccagaagttcaagaacaaggccacattgactgtagacaattcctccggcacagcctacatggagctccgcagcctgacatctggggactctgcagtctattactgtgcaagaggggccctctattactacggttccgcctggtttacttactggggccaagggactctggtcactgtctctgcagccaaaacgacacccccatctgtctatccactggcccctggatctgctgcccaaactaactccatggtgaccctgggatgcctggtcaagggcattt
A92gchcg2_MSVHE	Musmus IGHV1S33*01 F	G1	0	0	0	0	0	0	2	0	2	1	1	0	3	Musmus IGHJ4*01 F			8.8.11	[14.17.38.11]	CARWGGNFGMDYW (see Functionality comment)	in-frame	+	tggtgagcctggggctttagtgaagatatcctgcaaggcttctggttacaccttcacaagctacgatataaactgggtgaagcagaggcctggacagggacttgagtggattggatggatttatcctggagatgatagttctaaatacaatgagaaattcaagggcaaggccacactgactgcagacaaatcctccagcacagcctacatgcagctcagcagcctgacttctgagaactctgcagtctatttctgtgcaagatgggggggtaacttcgggatggactactggggtcaaggaacctcagtcaccgtctcctcagccaaaacgacacccccatctgtctatccactggcccctggatctgctgcccaaactaactccatggtgaccctggg…
A93gcf3_MSVHE	Musmus IGHV1S81*02 [F]	G2B	0	0	0	0	0	0	0	0	0	5	0	5	5	Musmus IGHJ3*01 F			8.8.11	[14.17.38.11]	CAKDGYDAWFAYW (see Functionality comment)	in-frame	+	tgggtgagcctggggcttcagtgaagctgtcctgcaaggcttctggctacaccttcaccagctactggatgcactgggtgaagcagaggcctggacaaggccttgagtggattggagagattaatcctagcaacggtcgtactaagtacaatgagaagttcaagaacaaggccacactgactgtagacaaatcctccaccacagcctacatgcaactcaccagcctgacatctgaggactctgcggtctattactgtgcaaaagatgggtacgacgcctggtttgcttactggggccaagggactctggtcactgtctctgcatccaaaacaacacccccatcagtctatccactggcccctgggtgtggagatacaactggttcctccgtgactctgg…
951gce3_MSVHE	Musmus IGHV2-2*02 F	G1	0	0	0	2	1	1	0	0	0	4	2	2	6	Musmus IGHJ3*01 F	Musmus IGHD1-1*01 F	3	8.7.15	[12.17.38.11]	CARGALDYYGGSLFAYW	in-frame	+	agccctcacagagcctgtccatcacctgcacagtctctggtttctcattaactagctatggtgtacactgggttcgccagtctccaggaaagggtctggagtggctgggtatgatatggagtggtggaagcacagactataatccagctttcatatccagactgaccatcagcaaggacaattccaagagccaagttttctttaagatgaacagtctgcaagctaatgacacagccatttattactgtgccagaggggccctcgattactacggtggtagcctttttgcttactggggccaagggactctggtcactgtctctgcagccaaaacgacacccccatctgtctatccactggcccctggatctgctgcccaaactaactccatggtgaccc…
953gchcf3_MSVHE	Musmus IGHV2-2*02 F	G1	1	0	1	0	0	0	0	0	0	3	2	1	4	Musmus IGHJ1*01 F	Musmus IGHD1-1*01 F	3	8.7.14	[12.17.38.11]	CARDWYYGSRWYFDVW	in-frame	+	agccctcacagagcctgtccatcacctgcacagtctctggtttctcattaagtagctatggtgtacactgggttcgccagtctccaggaaagggtctggagtggctgggagtgatatggagtggtggaagcacagactataatgcagcgttcatatccagactgagcatcagcaaggacagttccaagagccaagttttctttaaaatgaacagtctgcaagctaatgacacagccatatattattgtgccagagattggtactacggtagtaggtggtacttcgatgtctggggcgcagggaccacggtcaccgtctcctcagccaaaacgacacccccatctgtctatccactggcccctggatctgctgcccaaactaactccatggtgaccctgg…
A91gchcg2_MSVHE	Musmus IGHV2-6-1*01 F	G1	4	1	3	1	0	1	2	0	2	4	1	3	11	Musmus IGHJ4*01 F	Musmus IGHD2-2*01 F	3	8.7.11	[11.17.38.11]	CARHGYDGAMDYW	in-frame	+	gctcacagagcctgtccatcacatgcaccatctcaggaatctcattaatcaactatggtgtacactgggttcgccagcctccaggagagggtctggagtggctggtagtgatgtggagtgatggaagcgcaacctataattcagctctcaaatccagactgagtgtcagaaaggacaactccaagagccaacttttcttaaaaatgaacagtctccaaactgatgacacagccatgtactactgtgccagacatgggtacgacggagctatggactactggggtcaaggaacctcagtcaccgtctcctcagccaaaacgacacccccatctgtctatccactggcccctggatctgctgcccaaactaactccatggtgaccctgggatgcctggtca…
952gcc2_MSVHE	Musmus IGHV2-6-7*01 F, or Musmus IGHV2-6-7*02 F	G1	0	0	0	0	0	0	1	1	0	1	0	1	2	Musmus IGHJ4*01 F	Musmus IGHD2-10*02 F	3	8.7.12	[11.17.38.11]	CAREGGYGIPMDYW	in-frame	+	cctcacagagcctgtccatcacatgcaccgtctcagggttctcattaaccggctatggtgtaaactgggttcgccagcctccaggaaagggtctggagtggctgggaatgatttggggtgatggaagcacagactataattcagctctcaaatccagactgagcatcagcaaggacaactccaagagccaagttttcttaaaaatgaacagtctgcaaactgatgacacagccaggtactcctgtgccagagaaggggggtatggtatccctatggactactggggtcaaggaacctcagtcaccgtctcctcagccaaaacgacacccccatctgtctatccactggcccctggatctgctgcccaaactaactccatggtgaccctgggatgcctgg…
A92gchcb2_MSVHE	Musmus IGHV2-6-7*01 F, or Musmus IGHV2-6-7*02 F	G1	2	1	1	0	0	0	1	0	1	1	1	0	4	Musmus IGHJ4*01 F	Musmus IGHD4-1*01 F	3	8.7.13	[12.17.38.11]	CAREGWGNSEAMDYW	in-frame	+	gcgcctcacagagcctgtccatcacatgcaccgtctcagggttttcattaatcggctatggtgtaaactgggttcgccagcctccaggaaagggtctggagtggctgggaatgatatggggtgatggaagcaaagactataattcagctctcaaatccagactgagcatcagcaaggacaactccaagagccaagttttcttaaaaatgaatagtctgcaaactgatgacacagccaggtactactgtgccagagagggatggggtaactcggaggctatggactactggggtcaaggaacctcagtcaccgtctcctcagccaaaacgacacccccatctgtctatccactggcccctggatctgctgcccaaactaactccatggtgaccctgggat…
A91gchcb1_MSVHE	Musmus IGHV2-9*02 F	G1	2	0	2	1	1	0	2	0	2	4	2	2	9	Musmus IGHJ4*01 F	Musmus IGHD2-14*01 F	2	8.7.15	[14.17.38.11]	CARDEERRGYHYAMDYW	in-frame	+	ctgagtggcgctcacagagcctgtccatcacttgcactgtctctgggttttcattaacctactatggtgtccactgggttcgccagcctccaggaaagggtctggagtggctgggagtaatatggactggtggaaccacaaattataaatcgactctcatgtccagactgagcatcagcaaagataactccaagagccaagttttcctaaaaatgaacagtctgcaaactgatgacacagccatgtactactgtgccagagatgaggaacgacgaggatatcactatgctatggactactggggtcaaggaacctcagtcaccgtctcctcagccaaaacgacacccccatctgtctatccactggcccctggatctgctgcccaaactaactccatgg…
A91gchcf2_MSVHE	Musmus IGHV2-9*02 F	G1	2	1	1	1	0	1	0	0	0	1	1	0	4	Musmus IGHJ4*01 F	Musmus IGHD2-14*01 F	2	8.7.15	[12.17.38.11]	CARDEERRGYYYGMDYW	in-frame	+	cgctcacagaacctgtccatcacttgcactgtctctgggttttcattaaccatctatggagtatactgggttcgccagcctccaggaaagggtctggagtggctgggagtaatatgggctggtggaagcacaaactataattcggctctcatgtccagactgagcatcagcaaagacaactccaagagccaagttttcttaaaaatgaacagtctgcaaactgatgacacagccatgtactactgtgccagagatgaggaacgacgaggatattactatggtatggactactggggtcaaggaacctcagtcaccgtctcctcagccaaaacgacacccccatctgtctatccactggcccctggatctgctgcccaaactaactccatggtgaccctg…
953gchcb4_MSVHE	Musmus IGHV3-1*02 F	G1	0	0	0	1	0	1	2	0	2	3	0	3	6	Musmus IGHJ4*01 F	Musmus IGHD1-1*02 F	1	9.7.9	[12.17.38.11]	CARGGYVMDYW	in-frame	+	ccttctcagtcactttcagtcacctgcactgtcactggctactccatcaccagtggttatagctggcactggatccggcagtttccaggagacaaactggaatggatgggctacatacactacattggtatcactaactacaacccatctctcagaagtcgagtctctatcactcgagacacatccaagaaccagttcttcctgcacttgaattctgtgactactgaggacacagccacatattactgtgcaagggggggctatgttatggactactggggtcaaggaacctcagtcaccgtctcctcagccaaaacgacacccccatctgtctatccactggcccctggaactgctgcccaaactaactccatggtgaccctgggatgcctggtcaag…
953gchce2_MSVHE	Musmus IGHV3-1*02 F	G1	1	0	1	0	0	0	1	0	1	0	0	0	2	Musmus IGHJ2*01 F	Musmus IGHD2-3*01 F	3	9.7.10	[12.17.38.11]	CIRSDGYYPDYW	in-frame	+	gagcttctcagtcactttcactcacctgcactgtcactggctactccatcaccagtggtgatagctggcactggatccggcagtttccaggaaacaaactggaatggatgggctacatacactacagtggtatcactaactacaacccatctctcaaaagtcgaatctctatcactcgagacacatccaagaaccagttcttcctgcagttgaattctgtgactactgaggacacagccacatattactgtataagatctgatggttactatcctgactactggggccaaggcaccactctcacagtctcctcagccaaaacgacacccccatctgtctatccactggcccctggatctgctgcccaaactaactccatggtgaccctgggatgcctgg…
952gcc1_MSVHE	Musmus IGHV3-2*02 F	G1	0	0	0	0	0	0	3	1	2	4	1	3	7	Musmus IGHJ3*01 F	Musmus IGHD2-12*01 F	3	9.7.14	[14.17.38.11]	CARGSYYRYDGWFVYW	in-frame	+	tggtgaaccttctcagtctctgtccctcacctgcactgtcactggctactcaatcaccagtgattatgcctggaactggatccggcagtttccaggaaacaaactggagtggatgggctacatacactacagtggtagcacgaactacaacccatctctcaaaagtcgaatctctatcactcgagacacatccaagaaccagttcttcctgcagttgcattctatgactactgaggacacagccacttattactgtgcaagagggagttactataggtacgacggctggtttgtttactggggccaagggactctggtcactgtctctgcagccaaaacgacacccccatctgtctatccactggcccctggatctgctgcccaaactaactccatggt…
952gcb1_MSVHE	Musmus IGHV4-1*02 F	G1	0	0	0	0	0	0	1	0	1	1	0	1	2	Musmus IGHJ4*01 F	Musmus IGHD2-13*01 F	1	8.8.11	[10.17.38.11]	CARPGTQYVMDYW	in-frame	+	tggaggaccctgaactctcctgtgcagcctcaggattcgattttagtagatactggatgagttgggtccggcaggctccagggaaagggctagaatggattggagaaattaatccagatagaagtacgataaactatacgccatctctaaaggataaatgcatcatctccagagacaacgccaaaaatacgctgtacctgcaaatgagcaaagtgagatctgaggacacagccctttattactgtgcaagaccggggactcagtatgttatggactactggggtcaaggaacctcagtcaccgtctcctcagccaaaacgacacccccatctgtctatccactggcccctggatctgctgcccaaactaactccatggtgaccctgggatgcctggtca…
A92gchcf3_MSVHE	Musmus IGHV4-1*02 F	G3	0	0	0	2	2	0	0	0	0	1	1	0	3	Musmus IGHJ4*01 F	Musmus IGHD2-14*01 F	3	8.8.14	[13.17.38.11]	CARTEYYRYYYAMDYW	in-frame	+	gagcctggaggatccctgaaactctcctgtgcagcctcaggattcgattttagtagatactggatgagttgggtccggcaggctccagggaagggactagaatggattggagaaattaatccagatagcagtacgataaactatacgccatctctaaaggataagttcatcatctccagagacaacgccaaaaatacgctgtacctgcaaatgagcaaagtgagatctgaggacacagccctttattactgtgcaagaacggagtactataggtattactatgctatggactactggggtcaaggaacctcagtcaccgtctcctcagctacaacaacagccccatctgtctatcccttggtccctggctgcagtgacacatctggatcctcggtgaca…
952gcf1_MSVHE	Musmus IGHV5-12-1*01 F	G2B	0	0	0	0	0	0	0	0	0	1	0	1	1	Musmus IGHJ3*01 F	Musmus IGHD1-1*01 F	3	8.8.14	[8.17.38.11]	CARHRDYGSRAWFAYW	in-frame	+	gtcctgaactctcctgtgcagcctctggattcgctttcagtagctatgacatgtcttgggttcgccagactccggagaagaggctggagtgggtcgcatacattagtagtggtggtggtagcacctactctccagacactgtgaagggccgattcaccatctccagagacaatgccaagaacaccctgtacctgcaaatgagcagtctgaagtctgaggacacagccatgtattactgtgcaagacatagggactacggtagtagggcctggtttgcttactggggccaagggactctggtcactgtctctgcagccaaaacaacacccccatcagtctatccactggcccctgggtgtggagatacaactggttcctccgtgactctgggatgcctgg…
952gca1_MSVHE	Musmus IGHV5-17*02 F	G1	1	0	1	2	1	1	1	0	1	3	1	2	7	Musmus IGHJ4*01 F	Musmus IGHD3-1*01 F	1	8.8.13	[10.17.38.11]	CVRSGARRAYAMDYW	in-frame	+	tggagggcccggaactctcctgtgcagcctctggattcactttcaatagctttggaatgcactgggttcgtcagggtccagagaaggggctggaatgggtcgcatacattagtagtggcagtagtatcatctactctgcagacacagtgacgggccgattcaccatctccagagacaatcccaagaacaccctgttcctgcaaatgaccagtctaaggtctgaagacacggccatgtattactgtgtaagatcgggggcacgccgggcttatgctatggactactggggtcaaggaacctcagtcaccgtctcctcagccaaaacgacacccccatctgtctatccactggcccctggatctgctgcccaaactaactccatggtgaccctgggatgcc…
953gchcd3_MSVHE	Musmus IGHV5-17*02 F	G1	8	0	8	2	1	1	2	1	1	0	0	0	12	Musmus IGHJ4*01 F	Musmus IGHD3-2*02 F	1	8.8.12	[14.17.38.11]	CARCPLRYYAMDYW	in-frame	+	cgtgagcctggagggtcccggaactctcctgtgcagcctctggattcactttacagtaactttggaatacactgggttcgtcaggctccagagaagggactggagtgggtcgcatacattaatagtggcagtagtacaatctactatgcagacacagtgaagggccgattcaccatctccagagacaatcccaagaacaccctgttcctgcaaatgaccagtctaaggtctgaggacacggccatgtattactgtgcaagatgccccctgaggtactatgctatggactactggggtcaaggaacctcagtcaccgtctcctcagccaaaacgacacccccatctgtctatccactggcccctggatctgctgcccaaactaactccatggtgaccctg…
951gca3_MSVHE	Musmus IGHV3-2*02 F	M	0	0	0	1	0	1	1	0	1	2	2	0	4	Musmus IGHJ2*01 F (see comment)	Musmus IGHD1-1*02 F	2	9.7.8	[12.17.38.11]	CARGRFFDYW	in-frame	+	accttctcagtctctgtccctcacctgcactgtcactggctactcaatcaccagtgattatgcctggaactggatccggcagtttccagaaaacaaactggagtggatgggctacatacgctacagtggtagcactagctacaacccgtctctcaaaagtcgaatctctattactcgagacacatccaagaaccagttcttcctgcagttgaattctgtgactactgaggacacagccacatattactgtgcaagagggaggttctttgactactggggccaaggcaccactctcacagtctcctcagagagtcagtccttcccaaatgtcttccccctaat
951gcc3_MSVHE	Musmus IGHV1-4*01 F, or Musmus IGHV1S26*01 F	M	0	0	0	0	0	0	0	0	0	1	0	1	1	Musmus IGHJ3*01 F	Musmus IGHD1-1*01 F	3	8.8.12	[13.17.38.11]	CAREAYYGSPFAYW	in-frame	+	gcagacctggggcctcagtgaagatgtcctgcaaggcttctggctacacctttactagctacacgatgcactgggtaaaacagaggcctggacagggtctggaatggattggatacattaatcctagcagtggttatactaattacaatcagaagttcaaggacaaggccacattgactgcagacaaatcctccagcacagcctacatgcaactgagcagcctgacatctgaggactctgcagtctattactgtgcaagagaggcttactacggtagtccctttgcttactggggccaagggactctggtcactgtctctgcagagagtcagtccttcccaaatgtccttccccca
951gcd2_MSVHE	Musmus IGHV1-20*02 F	M	0	0	0	2	0	2	0	0	0	2	0	2	4	Musmus IGHJ4*01 F	Musmus IGHD3-1*01 F	1	8.8.7	[14.17.38.11]	CARGRVDYW	in-frame	+	tggtgagcctggggcttcagtgaagatatcctgcaaggcttctggttactcatttactggctactttatgaactgggtgatgcagagacatggaaagagccttgagtgtattggacgtattaatccttacaatggtgatactttctacaaccagaagttcaaggacaaggccacattgactgtagacaaatcctctagcacagcccacatggagctccggagcctgtcatctgaggactctgcagtctattattgtgcaagaggccgggtggactactggggtcaaggaacctcagtcaccgtctcctcagagagtcagtccttcccaaatgtcttccccc
951gcg3_MSVHE	Musmus IGHV1S135*01 [F]	M	4	1	3	0	0	0	0	0	0	2	0	2	6	Musmus IGHJ4*01 F	Musmus IGHD2-13*01 F	3	8.8.12	[14.17.38.11]	CASQGDYFYAMDYW	in-frame	+	ctggtgagcctggggcttcagtgaaggaatcctgcaaggcttctggttatgcattcactagctacaacatgtactgggtgaagcagagccatggaaagagccttgagtggattggatatattgatccttacaatggtggtactagctacaaccagaagttcaagggcaaggccacattgactgttgacaagtcctccagcacagcctacatgcatctcagcagcctgacatctgaggactctgcagtctattactgtgcaagccaaggagattacttctatgctatggactactggggtcaaggaacctcagtcaccgtctcctcagagagtcagtccttcccaaatgtccttccccc
952gcb3_MSVHE	Musmus IGHV5-9-3*01 F	M	1	0	1	0	0	0	2	2	0	1	1	0	4	Musmus IGHJ2*01 F (see comment)	Musmus IGHD3-1*01 F	1	8.8.10	[16.17.38.11]	CARTAVRAFDYW	in-frame	+	agggcttagtgagcctggaggatccctgaaactctcctgtgcagcctctggattcactttcagtacctatgccatgtcttgggttcgccagactccggagaagaggctggagtgggtcgcaaccattagcagtggtggtagttacacgtattatccagacagtgtgaagggtcgattcaccatctccagagacaatgccaagaacaccctgtacctgcaaatgagcagtctgaggtctgaggacacggccatgtattactgtgcaagaacggcagttcgggcctttgactactggggccaaggcaccactctcacagtctcctcagagagtcagtccttcccaaatgtcttccccaa
952gcd3_MSVHE	Musmus IGHV14-4*02 F	M	0	0	0	1	1	0	0	0	0	5	1	4	6	Musmus IGHJ3*01 F			8.8.7	[14.17.38.11]	CNSPLFVYW	in-frame	+	gtgaggtcaggggcctcagtcaagttgtcctgcacagcttctggcttcaacattaaagactactatatgcactgggtgaaacagaggcctgaacagggcctggagtggattggatggattgatcctgagaatggtgatactgactatgtcccgaagttccagggcaaggccactatcactgcagacacatcctccaacacagcctacctgcaactcagcagcctgacatctgaggactctgccgtctattactgtaattcacccctttttgtttactggggccaagggactctggtcactgtctctgcagagagtcagtccttcccaaatgtcttccccc
952gce5_MSVHE	Musmus IGHV2-6-4*01 F	M	1	0	1	1	0	1	0	0	0	1	0	1	3	Musmus IGHJ3*01 F	Musmus IGHD2-4*01 F	3	8.7.11	[12.17.38.11]	CARNVDYAWFIYW	in-frame	+	ccctcacagagcctgtccatcacatgcactgtctctgggttctcattatccagatataatatacactgggttcgccagcctccaggaaagggtctggagtggctgggaatgatatggggtggtggaagcacagacaataattcagctctcaaatccagactgagcatcagcaaggacaactccaagagccaagttttcttaaaaatgaacagtctgcaaactgatgacacagccatgtactactgtgccagaaatgtggattacgcctggtttatttactggggccaagggactctggtcactgtctctgcagagagtcagtccttcccaaatgtcttccccctaa
952gcf5_MSVHE	Musmus IGHV14-3*02 F	M	1	0	1	2	0	2	2	0	2	4	2	2	9	Musmus IGHJ3*01 F	Musmus IGHD2-1*01 F	3	8.8.12	[11.17.38.11]	CAREGYGHYAFACW	in-frame	+	aggggcctcagtcaagttgtcctgcacagcttctggcttcaacattgaagacacctatatacactgggtgaagcagaggcctaaacagggcctggagtggattggaaggattgatcctgcgaatgataatcctaaatatgacccgaagttccagggcaaggccactataacagcagccacatcctccaacacagcctacctacaactcagcagcctgacatctgaggacgctgccgtctattactgtgctagagagggttatggtcactacgcgtttgcttgctggggccaagggactctggtcactgtctctgcagagagtcagtccttcccaaatgtcttccccca
953gchcd1_MSVHE	Musmus IGHV2-6-7*01 F, or Musmus IGHV2-6-7*02 F	M	7	1	6	0	0	0	0	0	0	0	0	0	7	Musmus IGHJ3*01 F	Musmus IGHD1-3*01 F	1	8.7.10	[9.17.38.11]	CARGGGAWFAYW	in-frame	+	cctagtccatcacatgcaccgtctcagggttctcatataaccggctatggtgtaaactgggttcgccagcctccaggaaagggtctggagtggctgggaatgatatggggtgatggaagcacagactataattcagctctcaaatccagactgagcatcagcaaggacaactccaagagccaagttttcttaaaaatgaacagtctgcaaactgatgacacagccaggtactactgtgccagaggagggggagcctggtttgcttactggggccaagggactctggtcactgtctctgcagagagtcagtccttcccaaatgtcttccaactagtctcctgcgagagccccctattcacgattacttccctttcggcaatgaccct
953gchcf1_MSVHE	Musmus IGHV1-74*01 F, or Musmus IGHV1-74*04 F	M	1	1	0	5	1	4	4	0	4	7	1	6	17	Musmus IGHJ3*01 F	Musmus IGHD1-3*01 F	1	6.8.9	[X.17.38.11]	CARLDHWFAYW	in-frame	+	cacgttcaccagctactggatgaactgggttaagcagaggcctgagcaaggccttgagtggattggagggattgatccttacgatagtgaaactcactacaatcaaaagttcaaggacaaggccatagtgactggagacaaatcctccaacacagcctacatgcaactcagcagcctgacatctgaggactctgcggtctattactgtgcaagattagatcactggtttgcttactggggccaaggaactctggtcactgtctctgcagagagtcagtccttcccaaatatcttcc
953gchcf2_MSVHE	Musmus IGHV2-6*03 F, or Musmus IGHV2-6-1*01 F or Musmus IGHV2-6-2*01 F	M	2	1	1	0	0	0	1	0	1	3	1	2	6	Musmus IGHJ1*01 F	Musmus IGHD4-1*01 F	3	8.7.11	[11.17.38.11]	CARHAWDGNFDVW	in-frame	+	tcacagaccctgtccatcacatgcaccatcatcaggattctcattatccagctatggtgtacactgggttcgccagcctccaggaaagggtctggagtggctggtagtgatatggactgatggaagcacaacctataattcaggtctcaaatccagactgagaatcagcaaggacaactccaagagccaagttttcttaaaaatgaacagtctccaaactgatgacacagccatgtattactgtgccagacatgcctgggacggaaacttcgatgtctggggcgcagggaccacggtcaccgtctcctcagagagtcagtccttcccaaatgtcttccaaatca
953gchcg3_MSVHE	Musmus IGHV3-1*02 F	M	0	0	0	1	0	1	2	1	1	1	1	0	4	Musmus IGHJ2*01 F	Musmus IGHD2-1*01 F	3	9.7.11	[3.17.38.11]	CGRFYYGKYGGYW	in-frame	+	cacgtgtcactggctactccatcaccagtggttatagctggcactggatccggcagtttccaggaaacaaactggaatggatgggccacataaactacagtggtagtactaactacaacccatctctcaaaagtcgaatatctatcactcgagacacatccaagaaccagttcttcctgcagttgaattctgtgactactgaggacacagccacatattactgtggaagattttactatggtaaatacggaggctactggggccaaggcaccactctcacagtctcctcagagagtcagtccttcccaaatgtcttccccct
A91gchcb5_MSVHE	Musmus IGHV1-14*01 F	M	0	0	0	0	0	0	1	0	1	3	1	2	4	Musmus IGHJ4*01 F	Musmus IGHD1-1*02 F	3	8.8.10	[13.17.38.11]	CARGGLYAMDYW	in-frame	+	gtcagcctggggcttcagtgaagatgtcctgcaaggcttctggatacacattcactagctatgttatgcactgggtgaagcagaagcctgggcagggccttgagtggattggatatattaatccttacaatgatggtactaagtacaatgagaagttgaaaggcagggccacactgacttctgacaaatcctccagcacagcctacatggagctcagcagcctgacctctgaggactctgcggtctattactgtgcaagaggtggtctctatgctatggactactggggtcaaggaacctcagtcaccgtctcctcggagagtcagtccttcccaaatgtcttccaaa
A91gchcc2_MSVHE	Musmus IGHV1-4*01 F, or Musmus IGHV1-7*01 F	M	2	0	2	0	0	0	3	0	3	1	0	1	6	Musmus IGHJ2*01 F (see comment)	Musmus IGHD2-4*01 F	1	8.8.9	[13.17.38.11]	CARRGITTDYW	in-frame	+	gcacctggggcctcagtgaagatgtcctgcaaggcttctggctacacctttactagctactggatgcactgggtaaaacagaggcctggacagggtctggaatggattggatacattaatcctaacactggttatattgagtacaatcagaagttcaaggacaaggccacattgactgcagacaaatcctccagcacagcctacatgcaactgagcagcctgacatctgaggactctgcagtctattactgtgcaagaagggggattacgaccgactactggggccaaggcaccactctctcagtctcctcagagagtcagtccttcccaaatgtcttccacc
A91gchce1_MSVHE	Musmus IGHV12-1-1*01 F	M	0	0	0	1	0	1	0	0	0	0	0	0	1	Musmus IGHJ1*01 F	Musmus IGHD2-12*01 F	3	10.7.15	[11.17.38.11]	CSRENQRKNSYWYFDVW	in-frame	+	tcacagtcactgtctctcacctgcatagtctctggattctccatcacaagtagtagttattgctggcactggatccgccagtccccaggaaaggggttagagtggatggggcgcatatgttatgaaggttcaatatactatagtccatccatcaaaagccgcagcaccatctccagagacacatctctgaacaaattctttatccagctgagctctgtgacaaatgaggacacagccatgtactactgttccagggaaaaccagagaaaaaatagctactggtacttcgatgtctggggcgcagggaccacggtcaccgtctcctcagagagtcagtccttcccaaatgtcttcccccaca
A91gchcf5_MSVHE	Musmus IGHV14-3*02 F	M	0	0	0	1	1	0	0	0	0	2	0	2	3	Musmus IGHJ3*01 F	Musmus IGHD1-1*01 F	3	8.8.14	[12.17.38.11]	CASPYYYDSTYAFAYW	in-frame	+	gcaggggcctcagtcaagttgtcctgcacagcttctggcttcaacattaaagacacctatatgcactgggtgaaacagaggcctgaacagggcctggagtggattggaaggattgatcctgcgaatggtaatactaaatctgacccgaggttccagggcaaggccactataacagcagacacatcctccaacacagcctacctgcagctcagcagcctgacatctgaggacactgccgtctattactgtgctagcccctattactacgatagtacctacgcgtttgcttactggggccaagggactctggtcactgtctctgcagagagtcagtccttcccaaatgtcttccccctc
A92gchca1_MSVHE	Musmus IGHV1-67*01 F	M	0	0	0	2	1	1	4	0	4	5	3	2	11	Musmus IGHJ1*01 F	Musmus IGHD1-1*01 F	1	8.8.17	[15.17.38.11]	CARSITTVVAKTLWYFDVW	in-frame	+	gctggtgaggcctggggtctcagtgaagatttcctgcaagggttccggctacacattcactgattatgctatgcactgggtgaagcagagtcatgcaaagagtctagagtggattggaattattagtacttactctggtaatacaaactacaaccagaagtttaaggacaaggccacaatgactgtagacaaatcctccagcacagcctatatggaacttgccagattgacatctgaggattctgccatctattactgtgcaagaagcattactacggtagtagctaagactctctggtacttcgatgtctggggcgcagggaccacggtcaccgtctcctcggagagtcagtccttcccaaatgtcttccaaat
A92gchce3_MSVHE	Musmus IGHV1-14*01 F	M	0	0	0	2	0	2	0	0	0	2	1	1	4	Musmus IGHJ1*01 F	Musmus IGHD1-2*01 F	1	8.8.15	[13.17.38.11]	CARGGHLVITTGYFDVW	in-frame	+	taagcctggggcttcagtgaagatgtcctgcaaggcttctggatacacattcactagctatgttattcactgggtgaagcagaagcctgggcagggccttgagtggtttggatatatttatccttacaatgatggtactaactataatgagaagttcaaaggcaaggccacactgacttcagacaaatcctccagcacagcctacatggagctcagcagcctgacctctgaggactctgcggtctattactgtgcaagaggggggcatttagtcattactacagggtacttcgatgtctggggcgcagggaccacggtcaccgtctcctcagagagtcagtccttcccaaatgtcttccccctcac
A93gca3_MSVHE	Musmus IGHV1S33*01 F	M	1	0	1	0	0	0	0	0	0	5	0	5	6	Musmus IGHJ4*01 F			8.8.11	[14.17.38.11]	CARGGPHYVMDYW (see Functionality comment)	in-frame	+	tggtgaggcctggggctttagtgaagatatcctgcaaggcttctggttacaccttcacaacctacgatataaactgggtgaagcagaggcctggacagggacttgagtggattggatggatttatcctggagatggtagtactgagtacaatgagaaattcaggggcagggccacactgactgcagacaaatcctccagctcagcctacatgcagctcagcagcctgacttctgacaactctgcagtctatttctgtgcaagagggggaccccactatgttatggactactggggtcaaggaacctcagtcaccgtctcctcagagagtcagtccttcccaaatgtcttccccctca
A93gca4_MSVHE	Musmus IGHV1S56*01 F	M	2	1	1	1	1	0	3	0	3	5	2	3	11	Musmus IGHJ4*01 F			8.8.13	[14.17.38.11]	CARGNLEIYYAMDYW (see Functionality comment)	in-frame	+	tgtgagcctggggcttcagtgaggatatcctgcaaggcttctggctacactttcacaagctactatatacactgggtgaagcagaggcctggacagggtcttgagtggattggatggctttatcctggaaatgttaatactaaatacaatgagaagttcaagggcaaggccacactgactgcagacaaatcctccaacacagcctacatgcagctcatcagcctgacctctgaggactctgcggtctatttctgtgcaagagggaacttggagatttactatgctatggactactggggtcaaggaacctcagtcaccgtctcctcagagagtcagtccttcccaaatgtcttccccctca
A93gcc2_MSVHE	Musmus IGHV14-3*02 F	M	0	0	0	0	0	0	1	0	1	0	0	0	1	Musmus IGHJ2*01 F (see comment)	Musmus IGHD1-1*01 F	1	8.8.7	[12.17.38.11]	CARAVVGGW	in-frame	+	gagcaggggcctcagtcaagttgtcctgcacagcttctggcttcaacattaaagacacctatatgcactgggtgaagcagaggcctgaacagggcctggagtggattggaaggattgatcctgcgaaaggtaatactaaatatgacccgaagttccagggcaaggccactataacagcagacacatcctccaacacagcctacctgcagctcagcagcctgacatctgaggacactgccgtctattactgtgctagagcggtagtagggggctggggccaaggcaccactctcacagtctcctcagagagtcagtccttcccaaatgtcttccccctagtctcctgcgagagccccctacctagcgat
A93gcd1_MSVHE	Musmus IGHV2-6-2*01 F	M	2	1	1	0	0	0	0	0	0	0	0	0	2	Musmus IGHJ4*01 F	Musmus IGHD5-1*01 P	2	8.7.10	[15.17.38.11]	CARHTYFAMDYW	in-frame	+	acctggtggcgccctcacagagcctgtccatcacatgcaccgtctcagggttttcattaagcagctatggtgtacactgggttcgccagcctccaggaaagggtctggagtggctggtagtgatatggagtgatggaagcacaacctataattcagctctcaaatccagactgagcatcagcaaggacaactccaagagccaagttttcttaaaaatgaacagtctccaaactgatgacacagccatgtactactgtgccagacatacctactttgctatggactactggggtcaaggaacctcagtcaccgtctcctcagagagtcagtccttcccaaatgtcttccccctc
A93gce2_MSVHE	Musmus IGHV1-37*01 F	M	0	0	0	0	0	0	0	0	0	4	0	4	4	Musmus IGHJ2*01 F	Musmus IGHD1-1*01 F	3	8.8.11	[15.17.38.11]	CGKGNYYGYFDYW	in-frame	+	agctggtgagcctggggcttcagtgaagatatcctgcaaggcttctggttactcatttactggctactttatgaactgggtgaagcagagccatggaaagagccttgagtggattggacgtattaatccttacaatggtgatactttctacaaccagaagttcaagggcaaggtcacattgactgtagacaaatcctctagcacagcccacatggagatcctgagcctgacatctgaggactctgaagtctattattgtggaaaggggaattactacggctactttgactactggggccaaggcaccactctcacagtctcctcagagagtcagtccttcccaaatgtcttccccctc
A93gcf1_MSVHE	Musmus IGHV1S16*01 P	M	4	1	3	6	1	5	3	0	3	8	1	7	21	Musmus IGHJ2*01 F (see comment)	Musmus IGHD1-1*01 F	3	8.8.10	[16.17.38.11]	CTIHYYVTFDYW	in-frame	+	ctgactggtgagcctgggacttcagtgaagttgtcctgcaaggcttctggctacaccttcaccagttacaatatatactggatgaaggagaggcctggacagggccttgagtggattggagagattaatcctaacaatggtaatactaacttcaatgcgaagttcaagaacaaggccacactgactgtagaccactcctccaacacagcatacatgcaactcagcagcctgacatctgaggactctgcggtctattactgtacaatacattactacgttacctttgactactggggccaaggcaccactctcacagtctcctcagagagtcagtccttcccaaatgtcttccccctc
A93gcf2_MSVHE	Musmus IGHV1-55*01 F, or Musmus IGHV1-84*02 [F] (see comment)	M	6	1	5	12	2	10	4	1	3	15	3	12	37	Musmus IGHJ3*01 F	Musmus IGHD2-2*01 F	3	8.8.10	[15.17.38.11]	CAGHDGWGFAYW	in-frame	+	gctggtgagcctggggcttcagtgaagctgtcctgcaagacttctggcttcaccttcagcagttgctatataagttggttgaagcaaaagcctggacagagtcttgagtggattgcatggatttatgctggaactggtggtactacctataatcagaagttcacagacaaggcccgactgactgtagacacatcctccagcacagcctacatgcaattcagcagcctgacaactgaggactctgccatctatttctgtgcaggacacgatggttgggggtttgcttactggggccaagggactctggtcactgtctctgccgagagtcagtccttcccaaatgtcttccccctcaa
A93gcg1_MSVHE	Musmus IGHV2-6-7*01 F, or Musmus IGHV2-6-7*02 F	M	0	0	0	0	0	0	1	1	0	2	0	2	3	Musmus IGHJ3*01 F	Musmus IGHD2-4*01 F	1	8.7.13	[15.17.38.11]	CARSTMITTGGFAYW	in-frame	+	actggtggcgccctcacagagcctgtccatcacatgcaccgtctcagggttctcattaaccggctatggtgtaaactgggttcgccagcctccaggaaagggtctggagtggctgggaatgatatggggtgatggaagtacagactataattcagctctcaaatccagactgatcatcaacaaggacaactccaagagccaagttttcttaaaaatgaacagtctgcaaactgatgacacagccaggtactactgtgccagatctactatgattacgacggggggttttgcttactggggccaagggactctggtcactgtctctgcagagagtcagtccttcccaaatgtcttccccctca
A93gcg2_MSVHE	Musmus IGHV3-8*02 F	M	0	0	0	2	2	0	1	1	0	3	1	2	6	Musmus IGHJ4*01 F	Musmus IGHD2-1*01 F	3	8.7.10	[12.17.38.11]	CARGNYGAMDCW	in-frame	+	accttctcagactctgtccctcacctgttctgtcactggcgactccatcaccagtggttactggaactggatccggaaattcccaggcaataaacttgagtacatgggatacataagttacagtggtagcacttactacaatccatctctcaaaagtcgaatctccatcactcgagacacatccaagaaccagtactacctacagttgagttctgtgtctactgaggacacagccacatattactgtgcaagaggtaactacggagctatggactgctggggtcaaggaacctcagtcaccgtctcctcagagagtcagtccttcccaaatgtcttccccctaat
A93gch2_MSVHE	Musmus IGHV1-37*01 F	M	0	0	0	1	1	0	1	0	1	2	0	2	4	Musmus IGHJ3*01 F	Musmus IGHD1-1*01 F	3	8.8.11	[16.17.38.11]	CGRSGDYDGFASW	in-frame	+	gaggctggtgagcctggggcttcagtgaagatatcctgcaaggcttctggttactcatttactggctactttatgaactgggtgaaacagagccatggaaagagccttgagtggattggacgtattaatccttacattggtgatactttctacaaccagaagttcaagggcagggccacattgactgtagacaaatcctctagcacagcccacatggagctcctgagcctgacatctgaggactctgcagtctattattgtggaagatctggggattacgacggttttgcttcctggggccaagggactctggtcactgtctctgcagagagtcagtccttcccaaatgtcttccccatag
Bris59+Adj Boost day 6
Sequence ID	V-GENE and allele	isotype	CDR1 T	CDR1 S	CDR1 R	FR2 T	FR2 S	FR2 R	CDR2 T	CDR2 S	CDR2 R	FR3 T	FR3 S	FR3 R	Total	J-GENE and allele	D-GENE and allele	D-REGION reading frame	CDR-IMGT lengths	FR-IMGT lengths	AA JUNCTION	JUNCTION frame	Orientation	Sequence	Deleted n nt
K11f1_MsVHE	Musmus IGHV1-87*01 F	G1	1	1	0	0	0	0	0	0	0	3	0	3	4	Musmus IGHJ1*01 F	Musmus IGHD1-1*01 F	3	8.8.15	[12.17.38.11]	CARRDYYGSSYWYFDVW	in-frame	+	gacctgggtcttcagtgaagttgtcctgcaaggcttctggctacacctttactagctactggatgcagtgggtaaaacagaggcctggacagggtctggaatggattggggctatttatcctggagatggtgatactaggtacactcagaagttcaagggcaaggccacattgactgcagataaatcctccagcacagcctacatgcaactcagcaccttggcatctgaggactctgcggtctattactgtgcaagaagggattactacggtagtagctactggtacttcgatgtctggggcgcagggaccacggtcaccgtctcctcagccaaaacgacacccccatctgtctatccactggcccctggatctgctgcccaaactaactccatggtga…
K11f2_MsVHE	Musmus IGHV1-7*01 F	G1	1	0	1	0	0	0	1	0	1	6	3	3	8	Musmus IGHJ1*01 F	Musmus IGHD5-2*01 ORF	1	8.8.11	[13.17.38.11]	CARQYRLWYFDVW	in-frame	+	ggcaacctggggcctcagtgaagatgtcctgcaaggcttctggctacacctttactagctgctggatgcactgggtaaaacagaggcctggacagggtctggaatggattggatacattaatcctagcactggttatactgagtacaatcagaaattcaaggacaaggccacattgactgcagacaaatcctccagcacagcctccatgcaactgagcagcctcacatctgaggactctgcagtctattactgtgcaagacaataccgactctggtacttcgatgtctggggcgcagggaccacggtcaccgtctcctcagccaaaacgacacccccatctgtctatccactggcccctggatctgctgcccaaactaactccatggtgaccctgggat…
K11d3_MsVHE	Musmus IGHV1-87*01 F	G1	1	1	0	0	0	0	0	0	0	2	0	2	3	Musmus IGHJ1*01 F	Musmus IGHD1-1*01 F	3	8.8.14	[13.17.38.11]	CARRNYGSSYWYFDVW	in-frame	+	cagacctggggcttcagtgaagttgtcctgcaaggcttctggctacacctttactagctactggatgcagtgggtaaaacagaggcctggacagggtctggaatggattggggctatttatcctggagatggtgatactaggtacactcagaagttcaagggcaaggccacattgactgcagataaatcctccagcacagcctacatgcaactcagcagcttggcatctgaggactctgcggtctattactgtgcaagacggaactacggtagttcctactggtatttcgatgtctggggcgcagggaccacggtcaccgtctcctcagccaaaacgacacccccatctgtctatccactggcccctggatctgctgcccaaactaactccatggtgac…
K12b2_MsVHE	Musmus IGHV14-4*02 F	G1	0	0	0	0	0	0	0	0	0	1	1	0	1	Musmus IGHJ3*01 F	Musmus IGHD1-1*02 F	3	8.8.11	[14.17.38.11]	CNAGGNSAWFAYW	in-frame	+	gtgaggtcaggggcctcagtcaagttgtcctgcacagcttctggcttcaacattaaagactactatatgcactgggtgaagcagaggcctgaacagggcctggagtggattggatggattgatcctgagaatggtgatactgaatatgccccgaagttccagggcaaggccactatgactgcagacacttcctccaacacagcctacctgcagctcagcagcctgacatctgaggacactgccgtctattactgtaatgcggggggtaactccgcctggtttgcttactggggccaagggactctggtcactgtctctgcagccaaaacgacacccccatctgtctatccactggcccctggatctgctgcccaaactaactccatggtgaccctggga…
K12c2_MsVHE	Musmus IGHV3-1*02 F	G1	0	0	0	0	0	0	0	0	0	1	0	1	1	Musmus IGHJ2*01 F	Musmus IGHD2-14*01 F	3	9.7.13	[12.17.38.11]	CARRGNTYDDYFDYW	in-frame	+	gacttctcagtcactttcactcacctgcactgtcactggctactccatcaccagtggttatagctggcactggatccggcagtttccaggaaacaaactggaatggatgggctacatacactacagtggtagcactaactacaacccatctctcaaaagtcgaatctctgtcactcgagacacatccaagaaccagttcttcctgcagttgaattctgtgactactgaggacacagccacatattactgtgcaagaaggggaaatacgtacgacgattactttgactactggggccaaggcaccactctcacagtctcctcagccaaaacgacacccccatctgtctatccactggcccctggatctgctgcccaaactaactccatggtgaccctggg…
K12g2_MsVHE	Musmus IGHV3-6*02 F	G1	0	0	0	1	0	1	0	0	0	0	0	0	1	Musmus IGHJ2*01 F	Musmus IGHD4-1*01 F	3	9.7.11	[14.17.38.11]	CARVNWDVPFDYW	in-frame	+	ctcgtgacttctcagtctctgtctctcacctgctctgtcactggctactccatcaccagtggttattactggaactggatccggcagtttccaggaaacaaactggaatggatggcctacataagctacgacggtagcaataactacaacccatctctcaaaaatcgaatctccatcactcgtgacacatctaagaaccagtttttcctgaagttgaattctgtgactactgaggacacagctacatattactgtgcaagagttaactgggacgtcccgtttgactactggggccaaggcaccactctcacagtctcctcagccaaaacgacacccccatctgtctatccactggcccctggatctgctgcccaaactaactccatggtgaccctggga…
K12d4_MsVHE	Musmus IGHV3-8*02 F	G1	0	0	0	0	0	0	0	0	0	0	0	0	0	Musmus IGHJ2*01 F (see comment)	Musmus IGHD4-1*01 F	2	8.7.8	[13.17.38.11]	CARGGGFDYW	in-frame	+	tcgtgacttctcagactctgtccctcacctgttctgtcactggcgactccatcaccagtggttactggaactggatccggaaattcccagggaataaacttgagtacatggggtacataagctacagtggtagcacttactacaatccatctctcaaaagtcgaatctccatcactcgagacacatccaagaaccagtactacctgcagttgaattctgtgactactgaggacacagccacatattactgtgcaagaggggggggatttgactactggggccaaggcaccactctcacagtctcctcagccaaaacgacacccccatctgtctatccactggcccctggatctgctgcccaaactaactccatggtgaccctgggatgcctggtcaagg…
K13e1_MsVHE	Musmus IGHV14-3*02 F	G1	1	0	1	0	0	0	0	0	0	3	3	0	4	Musmus IGHJ4*01 F	Musmus IGHD2-4*01 F	1	8.8.11	[14.17.38.11]	CARWGITYAMDYW	in-frame	+	ctgtgagccaggggcctcagtcaagttgtcctgcacagcttctggcttcaacattaaagacgcctatatgcactgggtgaagcagaggcctgaacagggcctggagtggattggaaggattgatcctgcgaatggtaatactaaatatgatccgaagttccagggcaaggccactataacagcagacacatcctccaacacagcctacctgcagctcagcagcctgacgtctgaggacactgccgtctattattgtgctagatgggggattacgtatgctatggactactggggtcaaggaacctcagtcaccgtctcctcagccaaaacgacacccccatctgtctatccactggcccctggatctgctgcccaaactaactccatggtgaccctggg…
K13a2_MsVHE	Musmus IGHV1-87*01 F	G1	2	1	1	0	0	0	0	0	0	3	0	3	5	Musmus IGHJ4*01 F	Musmus IGHD1-2*01 F	3	8.8.13	[8.17.38.11]	CARRGYGYYYAMDYW	in-frame	+	agtgaagttgtcctgcaaggcttctggctacacctttactacctactggatgcagtgggtaaaacagaggcctggacagggtctggaatggattggggctatttatcctggagatggtgatactaggtacactcagaagttcaagggcaaggccacattgactgcagatagatcctccagcacagcctacatgcaactcagcagcttggcatctgaggactctgcggtctattactgtgcaagaaggggctacggctattactatgctatggactactggggtcaaggaacctcagtcaccgtctcctcagccaaaacgacacccccatctgtctatccactggcccctggatctgctgcccaaactaactccatggtgaccctgggatgcctggtcaa…
K13b2_MsVHE	Musmus IGHV1-87*01 F	G1	2	1	1	0	0	0	0	0	0	4	2	2	6	Musmus IGHJ4*01 F	Musmus IGHD1-2*01 F	2	8.8.10	[14.17.38.11]	CARRRYYAMDYW	in-frame	+	tggcagacctggggcttcagtgaagttgtcctgcaaggcttctggctacacctttactaggtactggatgcagtgggtaaaacagaggcctggacagggtctggaatggattggggctatttatcctggagatggtgatactaggtacactcagaagttcaagggcaaggccacattgactgcagataaatcctccagtacagcctacatgcaactcagcagcttggcatctgaggactctgcggtctattattgtgcaagacggcgttactatgctatggactactggggtcaaggaacctcagtcaccgtctcctcagccaaaacgacacccccatctgtctatccactggcccctggatctgctgcccaaactaactccatggtgaccctgggatg…
K13b4_MsVHE	Musmus IGHV1-9*01 F	G1	2	0	2	1	0	1	0	0	0	4	1	3	7	Musmus IGHJ4*01 F	Musmus IGHD1-1*01 F	2	8.8.11	[13.17.38.11]	CARGLLRSPWDYW	in-frame	+	tgagcctggggcctcagtgaagatatcctgcaaggctactggctacacattcagtagctactggatagagtgggtaaagcaggggcctggacatggccttgagtggattggagagattttacctggaagtggtagtactaactacaatgagaagttcaagggcaaggccacattcactgcagatacatcctccaacacagcctacatgcaactcagcagcctgacatctgaggattctgccgtctatgactgtgcaagaggattactacggagtccctgggactactggggtcaaggaacctcagtcaccgtctcctcagccaaaacgacacccccatctgtctatccactggcccctggatctgctgcccaaactaactccatggtgaccctgggatg…
K12f2_MsVHE	Musmus IGHV14-4*02 F	G2B	0	0	0	1	0	1	0	0	0	1	0	1	2	Musmus IGHJ2*01 F (see comment)	Musmus IGHD1-3*01 F	3	8.8.9	[14.17.38.11]	CNALGSTGDYW	in-frame	+	tgtgaggtcagggcctcagtcaagttgtcctgcacagcttctggcttcaacattaaagactactatatgcactgggtgaagcagaggcctgaacagggcctggactggattggatggattgatcctgagaatggtgatactgaatgtgccccgaagttccagggcaaggccactatgactgcagacacatcctccaacacagcctacctgcagctcagcagcctgacatctgaggacactgccgtctattactgtaatgccttaggtagtacgggtgactactggggccaaggcaccactctcacagtctcctcagccaaaacaacacccccatcagtctatccactggcccctgggtgtggagatacaactggttcctccgtgactctgggatgcctg…
K13a1_MsVHE	Musmus IGHV1S29*02 F	G2B	0	0	0	1	0	1	0	0	0	1	0	1	2	Musmus IGHJ3*01 F			8.8.11	[12.17.38.11]	CAREGDYGPFAYW (see Functionality comment)	in-frame	+	acctggggcctcagtgagatatcctgcaaggcttctggatacacattcactgactacaacatgcactgggtgaagcagagccatggaaagagccttgagtggattggatctatttatccttacaatggtggtactggctacaaccagaagttcaagagcaaggccacattgactgtagacaattcctccagcacagcctacatggagctccgcagcctgacatctgaggactctgcagtctattactgtgcaagagaaggggactacggcccgtttgcttactggggccaagggactctggtcactgtctctgcagccaaaacaacacccccatcagtctatccactggcccctgggtgtggagatacaactggttcctccgtgactctgggatgcctg…
K11c1_MsVHE	Musmus IGHV14-3*02 F	M	0	0	0	0	0	0	0	0	0	0	0	0	0	Musmus IGHJ4*01 F	Musmus IGHD2-4*01 F	3	8.8.12	[14.17.38.11]	CARGYDYEDAMDYW	in-frame	+	ctgtgagccaggggcctcagtcaagttgtcctgcacagcttctggcttcaacattaaagacacctatatgcactgggtgaagcagaggcctgaacagggcctggagtggattggaaggattgatcctgcgaatggtaatactaaatatgacccgaagttccagggcaaggccactataacagcagacacatcctccaacacagcctacctgcagctcagcagcctgacatctgaggacactgccgtctattactgtgctagggggtatgattacgaggatgctatggactactggggtcaaggaacctcagtcaccttctcctcagagagtcagtccttcccaaatgtcttccccctc
K11e1_MsVHE	Musmus IGHV1-14*01 F	M	1	1	0	0	0	0	1	0	1	2	0	2	4	Musmus IGHJ3*01 F	Musmus IGHD2-10*02 F	3	8.8.11	[8.17.38.11]	CARREYGNPLAYW	in-frame	+	agtgagatgtcctgcaaggcttctggatatacattcactagctatgttatgcactgggtgaagcagaagcctgggcagggccttgagtggattggatatattaatccttacaatgatggtactaagtacaatgagaagttgaaaggcaaggccacactgacttcagacaaatcctccagcatagcctacatggagctcagcagcctgacctctgaggactctgcggtctattactgtgcaagacgggagtatggtaacccccttgcttactggggccaagggactctggtcactgtctctgcagagagtcagtccttcccaaatgtcttccccctc
K11g1_MsVHE	Musmus IGHV1-5*01 F	M	1	1	0	2	2	0	0	0	0	2	0	2	5	Musmus IGHJ2*01 F	Musmus IGHD2-10*02 F	3	8.8.11	[14.17.38.11]	CTSSLYGNYVGYW	in-frame	+	tgcaggcctggggcttcagtgaagatgtcctgcaaggcttctggctacacctttaccagctactggatgcactgggtaaaacagaggcctggacagggtctggaatggattggcgctatttatcctggaaatagtgatactagctacaaccagaagttcaagggcaaggccaaactgactgcagtcacatccaccagcactgcctacatggagctcagcagcctgacaaatgaggactctgcggtctgttactgtacaagctctctgtatggtaactacgtcggctactggggccaaggcaccactctcacagtctcctcagagagtcagtccttcccaaatgtcttccccctca
K11h1_MsVHE	Musmus IGHV1-5*01 F	M	1	1	0	2	2	0	0	0	0	2	0	2	5	Musmus IGHJ4*01 F			8.8.9	[14.17.38.11]	CTTFHYAMDYW	in-frame	+	tggcaggcctggggcttcagtgaagatgtcctgcaaggcttctggctacacctttaccagctactggatgcactgggtaaaacagaggcctggacagggtctggaatggattggcgctatttatcctggaaatagtgatactacctacaaccagaagttcaagggcaaggccaaactgactgcagtcacatccaccagcactgcctacatggagctcagcagcctgacaaatgaggactctgcggtctattactgtacaactttccactatgctatggactactggggtcaaggaacctcagtcaccgtctcctcagagagtcagtccttcccaaatgtcttccccca
K11e2_MsVHE	Musmus IGHV2-9-2*01 F	M	0	0	0	0	0	0	0	0	0	0	0	0	0	Musmus IGHJ2*01 F (see comment)	Musmus IGHD2-14*01 F	3	8.7.11	[11.17.38.11]	CVRGNYYRSFDYW	in-frame	+	ctcacagagcctgtccattacctgcactgtctctgggttctcattaaccagctatgatataagctggattcgccagccaccaggaaagggtctggagtggcttggagtaatatggactggtggaggcacaaattataattcagctttcatgtccagactgagcatcagcaaggacaactccaagagccaagttttcttaaaaatgaacagtctgcaaactgatgacacagccatatattactgtgtaagagggaactactataggtcctttgactactggggccaaggcaccactctcacagtctcctcagagagtcagtccttcccaaatgtcttccccctca
K11f3_MsVHE	Musmus IGHV1S81*02 [F]	M	0	0	0	0	0	0	1	0	1	2	0	2	3	Musmus IGHJ3*01 F			8.8.10	[14.17.38.11]	CARSYRSWFAYW (see Functionality comment)	in-frame	+	ctggtgagcctggggcttcagtgaagctgtcctgcaaggcttctggctacaccttcaccagctactggatgcactgggtgaagcagaggcctggacaaggccttgagtggattggagagattaatcctagcaccggtcgtactaactacaatgagaagttcaagagcagggccacactgactgtagacaaatcctccagcacagcctacatgcaactcagcagcctgacatctgaggactctgcggtctattactgtgcaagatcttataggtcctggtttgcttactggggccaagggactctggtcactgtctctgcagagagtcagtccttcccaaatgtcttcccccaca
K11h3_MsVHE	Musmus IGHV1-87*01 F	M	1	1	0	1	0	1	1	0	1	4	1	3	7	Musmus IGHJ4*01 F	Musmus IGHD1-2*01 F	3	8.8.17	[14.17.38.11]	CARRGTSSYYGFYYAMDYW	in-frame	+	tgcagacctggggcttcagtgaagttgtcctgcaaggcttctggctacacctttactagctactggatgcagtgggtaaaacagaggcctggacagggtctggaatggattgggactatttatcctggagatgatgatactagatacactcagaggttcaagggcaaggccacattgactgcagataaatcctccagcacagcctacatgcaactcagcagcttggcatctgaggactctgcggtctattactgtgcaagacggggaacttcttcttactacggcttttactatgctatggactactggggtcaaggaacctcagtcaccgtctcctcagagagtcagtccttcccaaatgtcttccccctcgt
K11a3_MsVHE	Musmus IGHV1-87*01 F	M	1	1	0	0	0	0	0	0	0	4	1	3	5	Musmus IGHJ4*01 F	Musmus IGHD1-1*01 F	3	8.8.13	[13.17.38.11]	CARRGYGRFYAMDYW	in-frame	+	cagacctggggcttcagtgaagttgtcctgcaaggcttctggctacacctttactagctactggatgcagtgggtaaaacagaggcctggacagggtctggaatggattggggctatttatcctggagatggtgatactaggtacactcagaagttcaagggcaaggccacattgactacagataaatcatccagcacagcctacatgcaactcagcagcttggcatctgaggactctgcggtctattactgtgcaagaaggggctacggtcgtttctatgctatggactactggggtcaaggaacctcagtcaccgtctcctcagagagtcagtccttcccaaatgtcttcccccata
K11a4_MsVHE	Musmus IGHV3-1*02 F	M	1	0	1	1	1	0	0	0	0	1	0	1	3	Musmus IGHJ4*01 F	Musmus IGHD5-1*01 P	1	9.7.10	[13.17.38.11]	CARGEYPPMDYW	in-frame	+	tggtgacttctcagtcactttcactcacctgcactgtcactggctactccatcaccaatggttatagctggcactggatccggcagtttccaggaaacaaactggagtggatgggctacatacactacagtggtagcactaactccaacccatctctcaaaagtcgaatctctatcactcgagacacatccaagaaccagttcttcctgcagttgaattctgtgactactgaggacacagccacatattactgtgcaagaggggagtacccccctatggactactggggtcaaggaacctcagtcaccgtctcctcagagagtcagtccttcccaaatgtcttccccct
K11f4_MsVHE	Musmus IGHV3-2*02 F	M	0	0	0	0	0	0	0	0	0	3	2	1	3	Musmus IGHJ2*01 F	Musmus IGHD1-2*01 F	2	9.7.17	[13.17.38.11]	CARSHSLLRLHTLYYFDYW	in-frame	+	tgctgacttctcagtctctgtccctcacctgcactgtcactggctactcaatcaccagtgattatgcctggaactggatccggcagtttccaggaaacaaactggagtggatgggctacataagctacagtggtagcactagttataacccatctctcaaaggtcgaatctctatcactcgagacacatccaagaaccagttcttcctgcagttgaattctgtgactactgaggacacagccacatattactgtgcaagatcccattcattactacggctacatactttgtactactttgactactggggccaaggcaccactctcacagtctcctcagagagtcagtccttcccaaatgtcttccccct
K11b5_MsVHE	Musmus IGHV1-5*01 F	M	2	0	2	4	3	1	0	0	0	1	0	1	7	Musmus IGHJ2*01 F	Musmus IGHD4-1*01 F	1	8.8.9	[15.17.38.11]	CTRAGYYFDYW	in-frame	+	gctggcaggcctggggcttccgtgaagatgtcctgcaaggcttctggctacagctttaccagctactggatgcactgggtaaaacagaggcctggacagggtctagaatggattggtactatttatcctggaaatagtgatactagctacaaccagaagttcaagggcaaggccaaactgactgcagtcacatccgccagcactgcctacatggagttcagcagcctgacaaatgaggactctgcggtctattactgtacaagagctgggtactactttgactactggggccaaggcaccactctcacagtctcctcagagagtcagtccttcccaaatgtcttccacat
K12a1_MsVHE	Musmus IGHV5-15*03 [F]	M	0	0	0	1	0	1	1	1	0	5	1	4	7	Musmus IGHJ4*01 F	Musmus IGHD2-3*01 F	3	8.8.16	[14.17.38.11]	CARNGHYDGYYVGAMDYW	in-frame	+	tagtgcagcctggagggtcccggaactctcctgtgcagcctctggattcactttcagtgactacggaatggcgtgggttcgacaggctccagggaaggggcctgagtgggtaacattcatcagtaatttggcatatagtatctactatacaaacactgtgacgggccgattcaccatttctagagagaatgccaagaacatcctgtacctggaaatgagcagtctgaggtctgaggacacagccatatactactgtgcaaggaatggccactatgatggttactacgtgggagctatggactactggggtcaaggaacctcagtcaccgtctcctcagagagtcagtccttcccaaatgtcttccccctcat
K12b1_MsVHE	Musmus IGHV14-3*02 F	M	0	0	0	3	1	2	0	0	0	0	0	0	3	Musmus IGHJ4*01 F	Musmus IGHD2-1*01 F	3	8.8.14	[14.17.38.11]	CARWRSGNYVYAMDYW	in-frame	+	tgtgagccaggggcctcagtcaagttgtcctgcacagcttctggcttcaacattaaagacacctatatgcactggataaaacagaggcctgaacagggcctggagtggattggaaggattgatcctgcgaatggtaatactaaatatgacccgaagttccagggcaaggccactataacagcagacacatcctccaacacagcctacctgcagctcagcagcctgacatctgaggacactgccgtctattactgtgctagatggagatctggtaactacgtctatgctatggactactggggtcaaggaacctcagtcaccgtctcctcagagagtcagtccttcccaaatgtcttcccccac
K12d1_MsVHE	Musmus IGHV14-3*02 F	M	0	0	0	1	0	1	0	0	0	0	0	0	1	Musmus IGHJ4*01 F	Musmus IGHD1-2*01 F	1	8.8.14	[15.17.38.11]	CTHPTATRDYYAMDYW	in-frame	+	gcttgtgagccaggggcctcagtcaagttgtcctgcacagcttctggcttcaacattaaagacacctatatgcactgggtgaaggagaggcctgaacagggcctggagtggattggaaggattgatcctgcgaatggtaatactaaatatgacccgaagttccagggcaaggccactataacagcagacacatcctccaacacagcctacctgcagctcagcagcctgacatctgaggacactgccgtctattactgtactcatcctacggctacgagggattactatgctatggactactggggtcaaggaacctcagtcaccgtctcctcagagagtcagtccttcccaaatgtcttccccctc
K12f1_MsVHE	Musmus IGHV1-26*01 F, or Musmus IGHV1-31*01 F or Musmus IGHV1S30*02 F	M	4	1	3	5	1	4	2	0	2	6	1	5	17	Musmus IGHJ3*01 F	Musmus IGHD2-2*01 F	2	8.8.11	[15.17.38.11]	CARSPWINTLAYW	in-frame	+	gctggtgagcctggggcttcagtgaagatatcctgcaaggcttctggttactcattcactggctactacatgcactgggtgaagcaaagccatgtaaagagccttgagtggattggacgtattaatccttacaatggtgctactagctacaaccagaatttcaaggacaaggccagcttgactgtagataagtcctccagcacagcctacatggagctccacagcctgacatctgaggactctgcagtctattactgtgcaagatccccatggataaacacccttgcttactggggccaagggactctggtcactgtctctgcagagagtcagtccttcccaaatgtcttccccctc
K12a2_MsVHE	Musmus IGHV1S135*01 [F]	M	4	1	3	0	0	0	0	0	0	1	0	1	5	Musmus IGHJ3*01 F	Musmus IGHD3-3*01 F	2	8.8.8	[14.17.38.11]	CASGRLRPYW	in-frame	+	ctgtgagcctggggcttcagtgaaggtatcctgcaaggcttctggttatgcattcactagctacaacatgtactgggtgaagcagagccatggaaagagccttgagtggattggatatattgatccttacaatggtggtactagctacaaccagaagttcaagggcaaggccacattgactgttgacaagtcctccagcacagcctacatgcatctcaacagcctgacatctgaggactctgcagtctattactgtgcaagtggaagactacggccttactggggccaagggactctggtcactgtctctgcagagagtcagtccttcccaaatgtcttccacctaa
K12b3_MsVHE	Musmus IGHV1-74*01 F, or Musmus IGHV1-74*04 F or Musmus IGHV1S127*01 [F]	M	3	1	2	4	3	1	3	1	2	8	2	6	18	Musmus IGHJ4*01 F	Musmus IGHD1-1*01 F	3	8.8.15	[13.17.38.11]	CARGNYYGSSPYAMDYW	in-frame	+	taggcctggggcttcagtgaagatatcctgcaaggcttctggttactcattcaccagctactggatgcactgggtgaagcagaggcctggacaaggtcttgagtggattggcatgattgatccttccgatagtgaaactaggttaaatcagaagttcaaggacaaggccacattgactgtagacaaatcctccagcacagcctacatgcaactcagcagcccgacatctgaggactctgcggtctattactgtgcaagggggaattactacggtagtagcccctatgctatggactactggggtcaaggaacctcagtcaccgtctcctcagagagtcagtccttcccaaatgtcttccaaaa
K12c3_MsVHE	Musmus IGHV1-37*01 F	M	0	0	0	0	0	0	0	0	0	4	0	4	4	Musmus IGHJ3*01 F	Musmus IGHD2-3*01 F	3	8.8.14	[14.17.38.11]	CGRSGGVDGYHWFAYW	in-frame	+	ctgtgagcctggggcttcagtgaagatttcctgcaaggcttctggttactcatttactggctactttatgaactgggtgaagcagagccatggaaagagccttgagtggattggacgtattaatccttacaatggtgatactttctacaaccagaagttcaagggcagggccacattgactgtagacaaatcctctaccacagcccacatggagctcctgagcctgacatctgaggactctgcagtctatcattgtggaagatcaggaggagtggatggttaccactggtttgcttactggggccaagggactctggtcactgtctctgcagagagtcagtccttcccaaatgtcttccccctc
K12e3_MsVHE	Musmus IGHV1S137*01 [F]	M	0	0	0	2	0	2	5	0	5	5	2	3	12	Musmus IGHJ4*01 F			8.8.14	[13.17.38.11]	CAREVYGNYVGAMDYW (see Functionality comment)	in-frame	+	atgaggctggggtctcagtgaagatttcctgcaagggttccggctacacattcactgattatgctatgcactgggtgaagcagtgtcatgcaaagaatctagagtggattggagttattagtacttacagtggtaatacaaactacaaccagaagtttaagggcaaggccacaatgactgtagacaaatcctccagcacagcctatatggaacttgccagattgacatctgaggattctgccatctattactgtgcaagagaagtgtatggtaactacgtgggggctatggactactggggtcaaggaacctcagtcaccgtctcctcagagagtcagtccttcccaaatgtcttccccctc
K12f3_MsVHE	Musmus IGHV1-87*01 F	M	1	1	0	1	1	0	0	0	0	5	1	4	7	Musmus IGHJ4*01 F	Musmus IGHD2-4*01 F	1	8.8.13	[14.17.38.11]	CARRITTYYYAMDYW	in-frame	+	ctgcagacctggggcttcagtgaagttgtcctgcaaggcttctggctacacctttactagctactggatgcagtgggttaaacagaggcctggacagggtctggaatggattggggctatttatcctggagatggtgatactaggtacactcagaagtttaagggcaaggccacattgactgcagataaatcctccagcacagcctacatacaactcagcaccttggcatctgaggactctgcggtctattactgtgcaagaaggattacgacgtattattatgctatggactactggggtcaaggaacctcagtcaccgtctcctcagagagtcagtccttcccaaatgtcttccccctc
K13b1_MsVHE	Musmus IGHV1-87*01 F	M	1	1	0	0	0	0	0	0	0	4	0	4	5	Musmus IGHJ4*01 F	Musmus IGHD2-14*01 F	3	8.8.11	[15.17.38.11]	CARRNYRYFMDYW	in-frame	+	agctggcagacctggggcttcagtgaagttgtcctgcaaggcttctggctacacctttactagctactggatgcagtgggtaaaacagaggcctggacagggtctggaatggattggggctatttatcctggagatggtgatactaggtacactcagaagttcaaggacaaggccacattgactgcagataactcctccagcacagcctacatgcaactcagcagcttggcatctgaggactctgcggtctattactgtgcaagaaggaactataggtactttatggactactggggtcaaggaacctcagtcaccgtctcctcagagagtcagtccttcccaaatgtcttccccctca
K13e2_MsVHE	Musmus IGHV14-1*02 F	M	0	0	0	0	0	0	1	1	0	1	1	0	2	Musmus IGHJ2*01 F (see comment)	Musmus IGHD3-1*01 F	3	8.8.8	[14.17.38.11]	CARSGVFDYW	in-frame	+	tgtgaggccaggggccttagtcaagttgtcctgcaaagcttctggcttcaacattaaagactactatatgcactgggtgaagcagaggcctgaacagggcctggagtggattggatggattgatcctgaaaatggtaatactatatatgacccgaagttccagggcaaggccagtataacagcagacacgtcctccaacacagcctacctgcagctcagcagcctgacatctgaggacactgccgtctattactgtgctagatcgggggtctttgactactggggccaaggcaccactctcacagtctcctcagagagtcagtccttcccaaatgtcttccccct
K13g2_MsVHE	Musmus IGHV2-6-7*01 F, or Musmus IGHV2-6-7*02 F	M	0	0	0	0	0	0	0	0	0	0	0	0	0	Musmus IGHJ4*01 F	Musmus IGHD1-1*01 F	3	8.7.10	[12.17.38.11]	CASYGYYAMDYW	in-frame	+	gcctcacagagcctgtccatcacatgcaccgtctcagggttctcattaaccggctatggtgtaaactgggttcgccagcctccaggaaagggtctggagtggctgggaatgatatggggtgatggaagcacagactataattcagctctcaaatccagactgagcatcagcaaggacaactccaagagccaagttttcttaaaaatgaacagtctgcaaactgatgacacagccaggtactactgtgccagctacggttactatgctatggactactggggtcaaggaacctcagtcaccgtctcctcagagagtcagtccttcccaaatgtcttccaaatagt
K13h2_MsVHE	Musmus IGHV14-4*02 F	M	0	0	0	1	1	0	0	0	0	1	1	0	2	Musmus IGHJ3*01 F	Musmus IGHD1-2*01 F	3	8.8.10	[14.17.38.11]	CNYGYKTWCAYW	in-frame	+	tgtgaggtcaggagcctcagtcagttgtcctgcacagcttctggcttcaacattaaagactactatatgcactgggtgaagcaaaggcctgaacagggcctggagtggattggatggattgatcctgagaatggtgatactgaatatgccccgaagttccagggcaaggccactatgaccgcagacacatcctccaacacagcctacctgcagctcagcagcctgacatctgaggacactgccgtctattactgtaactacggctacaagacctggtgtgcttactggggccaagggactctggtcaatgtctctgcagagagtcagtccttcccaaatgtcttccccctc
K13a3_MsVHE	Musmus IGHV14-4*02 F	M	0	0	0	0	0	0	0	0	0	0	0	0	0	Musmus IGHJ3*01 F	Musmus IGHD3-2*01 F	3	8.8.8	[15.17.38.11]	CTQTAFFAYW	in-frame	+	gcttgtgaggtcaggggcctcagtcagttgtcctgcacagcttctggcttcaacattaaagactactatatgcactgggtgaagcagaggcctgaacagggcctggagtggattggatggattgatcctgagaatggtgatactgaatatgccccgaagttccagggcaaggccactatgactgcagacacatcctccaacacagcctacctgcagctcagcagcctgacatctgaggacactgccgtctattactgtacccagacagctttttttgcttactggggccaagggactctggtcactgtctctgcagagagtcagtccttcccaaatgtcttccccctaat
K13c3_MsVHE	Musmus IGHV1S81*02 [F]	M	0	0	0	0	0	0	0	0	0	2	0	2	2	Musmus IGHJ2*01 F			8.8.12	[7.17.38.11]	CARKTTVSYYFDYW (see Functionality comment)	in-frame	+	caaagctgtcctgcaaggcttctggctacaccttcaccagctactggatgcactgggtgaagcagaggcctggacaaggccttgagtggattggagagattaatcctagcaacggtcgtactaacgacaatgagaagttcaagagcaaggccacactgactgtagacaaatcctccagcacagcctacatgcaactcagcagcctgacatctgaggactctgcggtctattactgtgcaagaaagactacggtctcgtactactttgactactggggccaaggcaccactctcacagtctcctcagagagtcagtccttcccaaatgtcttcccccacag
K13d3_MsVHE	Musmus IGHV2-9*02 F	M	1	0	1	0	0	0	1	0	1	0	0	0	2	Musmus IGHJ4*01 F	Musmus IGHD1-2*01 F	3	8.7.13	[14.17.38.11]	CARDGRYGYGAMDYW	in-frame	+	ctggtggcgcctcacagagcctgtccatcacttgcactgtctctgggttttcattagccagctatggtgtacactgggttcgccagcctccaggaaagggtctggagtggctgggagtaatatgggctggtggaaacacaaattataattcggctctcatgtccagactgagcatcagcaaagacaactccaagagccaagttttcttaaaaatgaacagtctgcaaactgatgacacagccatgtactactgtgccagagatggacgctacggctacggggctatggactactggggtcaaggaacctcagtcaccgtctcctcagagagtcagtccttcccaaatgtcttccccctc
K13f3_MsVHE	Musmus IGHV14-4*02 F	M	0	0	0	1	0	1	1	1	0	3	0	3	5	Musmus IGHJ3*01 F	Musmus IGHD2-1*01 F	3	8.8.8	[12.17.38.11]	CKKGNPFAYW	in-frame	+	ggtcaggggcctcagtcaagttgtcctgcacagcttctggcttcaacattaaagactactatatgcactgggtgaagcagaggcctgaacagggcctggagtggattggagggattgatcctgaaaatggtgatactgaatatggcccgaatttccagggcaaggccactatgactgcaaacacatcctccaacacagcctacctgcagctcagcagcctgacatctgaggacactgccgtctattactgtaagaaaggtaacccctttgcttactggggccaagggactctggtcactgtctctgcagagagtcagtccttcccaaatgtcttcccactc
K13h3_MsVHE	Musmus IGHV1-9*01 F	M	2	0	2	0	0	0	0	0	0	2	0	2	4	Musmus IGHJ4*01 F	Musmus IGHD2-2*01 F	3	8.8.18	[14.17.38.11]	CARRVYGYDRPLYYYAMDYW	in-frame	+	ctgatgagcctggggcctcagtgaagatatcctgcaaggctactggctacacattcagtagctactggatagagtgggtaaagcagaggcctggacatggccttgagtggattggagagattttacctggaagtggtagtactaactacaatgagaagttcaagggcaaggccacattcactgcagatacatcctccaacacagcctacatgcaactcagcagcctgacatctgaggactctgccgtctattactgtgcaagacgggtttatggttacgaccgacccctatattactatgctatggactactggggtcaaggaacctcagtcaccgtctcctcagagagtcagtccttcccaaatgtcttccccctc
Bris59 +Adj Boost day 17
Sequence ID	V-GENE and allele	isotype	CDR1 T	CDR1 S	CDR1 R	FR2 T	FR2 S	FR2 R	CDR2 T	CDR2 S	CDR2 R	FR3 T	FR3 S	FR3 R	Total	J-GENE and allele	D-GENE and allele	D-REGION reading frame	CDR-IMGT lengths	FR-IMGT lengths	AA JUNCTION	JUNCTION frame	Orientation	Sequence	Deleted n nt
K41g1_MSVHE	Musmus IGHV3-8*02 F	G1	2	0	2	1	1	0	2	0	2	1	1	0	6	Musmus IGHJ1*01 F	Musmus IGHD2-10*02 F	1	8.7.11	[12.17.38.11]	CARLPGNGYFDVW	in-frame	+	gacttctcagactctgtccctcacctgttctgtcactggcgactccatcaccagtacttactggaactggatccggaaattcccagggaataaacttgagtacatgggatacataaactacagtggtaccacttactacaatccatctctcaaaagtcgaatctccatcactcgagacacatccaagaaccagtactacctgcagttgaattctgtgactactgaggacacagccacatactactgtgcaagactccctggtaacggctacttcgatgtctggggcgcagggaccacggtcaccgtctcctcagccaaaacgacacccccatctgtctatccactggcccctggatctgctgcccaaactaactccatggtgaccctgggatgcctggt…
K41d2_MSVHE	Musmus IGHV3-8*02 F	G1	1	0	1	2	1	1	3	0	3	3	1	2	9	Musmus IGHJ1*01 F	Musmus IGHD2-1*01 F	3	8.7.11	[9.17.38.11]	CARLHGNGYFDVW	in-frame	+	agactctgtccctcacctgttctgtcactggcgactccatcaccagtgtttactggaactggatccggaaattcccagggaataaacttgaatacatggggttcataaactacagtgataccacttactacaatccatctctcaaaagtcgaatctccatcactcgagacacatccaagaaccagtactacctacatttgaattctgtgactactgaggacacaggcacatattactgtgcaagactccatggtaacggatacttcgatgtctggggcgcagggaccacggtcaccgtctcctcagccaaaacgacacccccatctgtctatccactggcccctggatctgctgcccaaactaactccatggtgaccctgggatgcctggtcaagggtc…
K41e2_MSVHE	Musmus IGHV3S1*01 F	G1	0	0	0	1	0	1	3	1	2	1	1	0	5	Musmus IGHJ1*01 F			1.7.11	[X.17.38.11]	CARLHGNGYFDVW (see V-DOMAIN Functionality comment)	in-frame	+	tactggaactggatccggaaattcccagggaataaacttgagtacatggggttcgtaagctatagtggtaacacttactacaatccatctctcaaaagtcgaatctccatcactcgagacacttccaagaaccagtactacctgcagttgaattctgtgacttctgaggacacagccacatattactgtgcaagactccatggtaacgggtacttcgatgtctggggcgcagggaccacggtcaccgtctcctcagccaaaacgacacccccatctgtctatccactggcccctggatctgctgcccaaactaactccatggtgaccctgggatgcctggtcaagggttttc
K41b3_MSVHE	Musmus IGHV1-37*01 F	G1	1	0	1	1	0	1	0	0	0	3	0	3	5	Musmus IGHJ4*01 F	Musmus IGHD2-14*01 F	1	8.8.11	[9.17.38.11]	CGRSGMNYAMDYW	in-frame	+	cttcagtgaggatatcctgcaaggcttctggtaactcatttactggctactttatgaactgggtgaagcagacccatggaaagagccttgagtggattggacgtattaatccttacaatggtgatactttctgcaaccagaagttcaagggcaaggccacattgactgtagacaaatcctctaccacagcccacatggagctcctgagcctgacatctgaggactctgcagtctattattgtggaagatcgggtatgaactatgctatggactactggggtcaaggaacctcagtcaccgtctcctcagccaaaacgacacccccatctgtctatccactggcccctggatctgctgcccaaactaactccatggtgaccctgggatgcctggtcaagg…
K42b1_MSVHE	Musmus IGHV2-9*02 F	G1	0	0	0	0	0	0	0	0	0	0	0	0	0	Musmus IGHJ3*01 F	Musmus IGHD1-2*01 F	2	8.7.12	[11.17.38.11]	CARDERGLRPFPYW	in-frame	+	gctcacagagcctgtccatcacttgcactgtctctgggttttcattaaccagctatggtgtacactgggttcgccagcctccaggaaagggtctggagtggctgggagtaatatgggctggtggaagcacaaattataattcggctctcatgtccagactgagcatcagcaaagacaactccaagagccaagttttcttaaaaatgaacagtctgcaaactgatgacacagccatgtactactgtgccagagatgaacggggactacggccatttccttactggggccaagggactctggtcactgtctctgcagccaaaacgacacccccatctgtctatccactggcccctggatctgctgcccaaactaactccatggtgaccctgggatgcctgg…
K42f1_MSVHE	Musmus IGHV3-1*02 F	G1	0	0	0	0	0	0	2	0	2	0	0	0	2	Musmus IGHJ3*01 F	Musmus IGHD2-3*01 F	3	X.7.10	[X.12.38.11]	CTNGDGYYADSW	in-frame	+	ggcagtttccaggaaacaaactggaatggatgggctacatacactacattggtatcactaactacaacccatctctcaaaagtcgaatctctatcactcgagacacatccaagaaccagttcttcctgcagttgaattctgtgactactgaggacacagccacatattactgtacaaatggcgatggttactacgcggactcctggggccaagggactctcgtcactgtctctgcagccaaaacgacacccccatctgtctatccactggcccctggatctgctgcccaaactaactccatggtgaccctgggatgcctggtca
K42c2_MSVHE	Musmus IGHV3-1*02 F	G1	3	1	2	2	1	1	0	0	0	1	0	1	6	Musmus IGHJ4*01 F	Musmus IGHD2-1*01 F	3	8.7.11	[X.17.38.11]	CARGDDKYSMDYW	in-frame	+	taaatccatcaccagtggttatagctggcactggatccggcaatttccaggaaacaaactggaatggatggcctacatacactacagtggtagcactaactacaacccatctctcaaaagtcgaatctctatcactcgagacacatccaagaaccagttcttcctgcagttgaattctgtgactactgaggacacagccacatatttctgtgcaagaggggatgataaatattctatggactactggggtcaaggaacctcagtcaccgtctcctcagccaaaacgacacccccatctgtctatccactggcccctggatctgctgcccaaactaactccatggtgaccctgggatgcctggtcaagggtttac
K42h2_MSVHE	Musmus IGHV1-4*01 F, or Musmus IGHV1-7*01 F or Musmus IGHV1S26*01 F	G1	5	0	5	1	0	1	4	0	4	3	0	3	13	Musmus IGHJ3*01 F	Musmus IGHD2-13*01 F	3	8.8.12	[X.17.38.11]	CARNGDYVAWFAYW	in-frame	+	cccttcacctttactagctactggatacactgggtaaaacagaggcctggacagggtctggaatggattggatacatttctcctagcactggttatgctgactacaatcagaagttcaaggacaaggccacattgactgcagacaaatcctccaccacagcctacatgcaactgagcagcctgacatctgaggactctgcagtctattactgtgcaagaaatggtgactacgttgcctggtttgcttactggggccaagggactctggtcactgtctctgcagccaaaacgacacccccatctgtctatccactggcccctggatctgctgcccaaactaactccatggtgaccctgggatgcctggtcaagggctatttcccctgagc
K42a3_MSVHE	Musmus IGHV1-77*01 F	G1	0	0	0	2	0	2	6	0	6	1	0	1	9	Musmus IGHJ4*01 F	Musmus IGHD2-3*01 F	3	8.8.13	[9.17.38.11]	CARWGYYPSYGMDYW	in-frame	+	ttcagtgaagctgtcctgcaaggcttctggctacaccttcactgactactatataaactgggtgaagcagaggactggacagggccttgagtggattggagagatttgccctggaaatggttatagtcactacaatgagaagttcaagggcaaggccacactgactgcagacaaatcctccagcacagcctacatgcagctcagcagcctgacatctgaggactctgcagtctatttctgtgcaagatggggttactacccgtcctatggtatggactactggggtcaaggaacctcagtcaccgtctcctcagccaaaacgacacccccatctgtctatccactggcccctggatctgctgcccaaactaactccatggtgaccctgggatgcctggt…
K42e6_MSVHE	Musmus IGHV1S135*01 [F]	G1	0	0	0	0	0	0	2	0	2	2	0	2	4	Musmus IGHJ4*01 F	Musmus IGHD2-3*01 F	3	X.8.15	[X.1.38.11]	CARWFDGYYVAYTLDYW	in-frame	+	atatattgatcctgacaatggtgttactagctacaaccagaagttcaagggcaaggccacattgactgttgacaagtcctccagcgcagcctacatgcatctcaacagcctgacatctgaggactctgcagtctattactgtgcaagatggtttgatggatactacgtggcctatactctggactactggggtcaaggaacctcagtcaccgtctcctcagccaaaacgacacccccatctgtctatccactggcccctggatctgctgcccaaactaactccatggtgaccctgggatgcctgtcaagggtt
K43c1_MSVHE	Musmus IGHV5-6*01 F, or Musmus IGHV5-6*02 [F] or Musmus IGHV5-6*03 [F] or Musmus IGHV5-6-1*01 F	G1	0	0	0	0	0	0	0	0	0	0	0	0	0	Musmus IGHJ2*01 F	Musmus IGHD1-1*01 F	3	X.8.13	[X.12.38.11]	CARRDYYGSTYFDYW	in-frame	+	cagactccagacaagaggctggagtgggtcgcaaccattagtagtggtggtagttacacctactatccagacagtgtgaaggggcgattcaccatctccagagacaatgccaagaacaccctgtacctgcaaatgagcagtctgaagtctgaggacacagccatgtattactgtgcaagacgggattactacggtagtacctactttgactactggggtcaaggcaccactctcacagtctcctcagccaaaacgacacccccatctgtctatccactggcccctggatctgctgcccaaactaactccatggtgaccctgggatgcctggtcaagggtgtta
K43d1_MSVHE	Musmus IGHV5-9-3*01 F	G1	0	0	0	5	0	5	2	0	2	1	0	1	8	Musmus IGHJ3*01 F	Musmus IGHD2-4*01 F	3	X.8.13	[X.9.38.11]	CARAGYYDYPWFSYW	in-frame	+	agaagtaggctggagtgggtcgcaaccattagtagtggtggtggctacacctactatccagacagtgtgaagggtcgattcaccatctccggagacaatgccaagaacaccctgtacctgcaaatgagcagtctgaggtctgaggacacggccatgtattactgtgcaagagcgggttactatgattacccctggttttcttactggggccaagggactctggtcactgtctctgcggccaaaacgacacccccatctgtctatccactggcccctggatctgctgcccaaactaactccatggtgaccctgggatgcctgtcaagggtgtta
K43b2_MSVHE	Musmus IGHV1S41*01 F	G1	1	0	1	3	1	2	2	0	2	1	0	1	7	Musmus IGHJ2*01 F (see comment)			8.8.9	[0.17.38.11]	CARGGLDFDYW (see V-DOMAIN Functionality comment)	in-frame	+	ctggcaacaccttcaccagctactggattaactggataaaacagaggcctggacagggccttgagtggataggacgtattgctcctagaagtggtaatacttactacaatgaaatgttcaagggcaaggcaacactgactgtagacacatcctccagcacagcctacattcagctcagcagcctgtcatctgaggactctgctgtctatttctgtgcaaggggggggttggactttgactactggggccaaggcaccactctcacagtctcctcagccaaaacgacacccccatctgtctatccactggcccctggatctgctgcccaaactaactccatggtgaccctgggatgcctggtcaagggtttcg
K43e5_MSVHE	Musmus IGHV1-7*01 F	G1	3	1	2	4	0	4	1	0	1	6	2	4	14	Musmus IGHJ2*01 F (see comment)	Musmus IGHD1-2*01 F	1	8.8.13	[14.17.38.11]	CASLIITTATDFDYW	in-frame	+	tggcaacctggggcctcagtgaagatgtcctgcaaggcttctggctacacctttagtagatattgggtacactgggtaagacagaggcctggacagggtctggaatggattggaaacattaatcctagcactggttatactgagtacaatcagaagatcaaggacaaggccacactgactgcagacaaatcctccagcgcagcctacatgcaactgagcagcctgacatctgaggactctgcagtctattactgtgcttcattaatcattactacggctacggactttgactactggggccaaggcaccactctcacagtctcctcagccaaaacgacacccccatctgtctatccactggcccctggatctgctgcccaaactaactccatggtgacc…
K31f1_MSVHE	Musmus IGHV5-6*01 F, or Musmus IGHV5-6*02 [F] or Musmus IGHV5-6*03 [F] or Musmus IGHV5-6-1*01 F	G1	2	0	2	1	0	1	1	0	1	3	1	2	7	Musmus IGHJ3*01 F	Musmus IGHD2-1*01 F	3	8.8.14	[X.17.38.11]	CARHGYYGNYPWFAYW	in-frame	+	gtaatcactttcagtagctatggcatggcttgggttcgccagactccagacaagaggctggagtgggtcgcaaccattagtagtggtgatagttacacctactatccagacagtgtgaaggggcgattcaccttctccagagacaatgccaaaaacaccctgtacctgcaaataagcagtctgaagtctgaggacacagccatgtattactgtgcaagacacggctactatggtaactacccctggtttgcttactggggccaagggactctggtcactgtctctgcagccaaaacgacacccccatctgtctatccactggcccctggatctgctgcccaaactaactccatggtgaccctgggatgcctggtcaagggctcttt
K31g2_MSVHE	Musmus IGHV5-17*02 F	G1	1	0	1	1	1	0	2	0	2	1	0	1	5	Musmus IGHJ4*01 F	Musmus IGHD1-1*01 F	3	8.8.15	[X.17.38.11]	CARGGYHGSSDYAMDYW	in-frame	+	gtattcactttcagtagctttggaatgcactgggttcgtcaggctccagagaagggactggagtgggtcgcatacattagtagtggcagtagtgtcatctactatgcagacacagtgaagggccgattcaccatctccagagacaatcccaagaacaccctgtacctgcaaatgaccagtctaaggtctgaggacacggccatgtattactgtgcaagaggggggtaccacggtagtagcgactatgctatggactactggggtcaaggaacctcagtcaccgtctcctcagccaaaacgacacccccatctgtctatccactggcccctggatctgctgcccaaactaactccatggtgaccctgggatgcctggtcaagggctcttc
K31h2_MSVHE	Musmus IGHV1-80*01 F	G1	2	2	0	1	0	1	0	0	0	5	5	0	8	Musmus IGHJ2*01 F (see comment)	Musmus IGHD1-1*01 F	3	8.8.11	[14.17.38.11]	CARDYYGSSYDYW	in-frame	+	ggtgaggcctgggtcctcagtgaagatttcctgcaaggcttctgggtatgcattcagtagctactggatgaactgggtgaagcagaggcctggacagggtcttgagtggattggacagatttatcctggagatggtgatactaactacaatggaaagttcaagggtaaagccacactgactgcagacaaatcctccagcacagcctacatgcagctcagcagcctaacatctgaggactctgcggtctatttctgtgcaagagattactacggtagtagctacgactactggggccaaggcaccactctcacagtctcctcagccaaaacgacacccccatctgtctatccactggcccctggatctgctgcccaaactaactccatggtgaccctggg…
K32g1_MSVHE	Musmus IGHV14-3*02 F	G1	2	0	2	1	0	1	0	0	0	2	0	2	5	Musmus IGHJ4*01 F	Musmus IGHD1-1*01 F	3	8.8.14	[12.17.38.11]	CAAPSHYGNSYTLDYW	in-frame	+	agccaggggcctcagtcaagttgtcctgcacagcttctggcttcaacattgaggacacctatatgcactgggtgaagcagaggcctgaacagggcctggtgtggattggaaggattgatcctgcgaatggtaatactaaaaatgacccgaagttccaggacaaggccactataacagcagacacatcctccaacacagcctacctgcagctcagcagcctgacatctgaggacactgccgtctattactgtgctgcaccctcccactacggtaatagctatactctggactactggggtcaaggaacctcagtcaccgtctcctcagccaaaacgacacccccatctgtctatccactggcccctggatctgctgcccaaactaactccatggtgaccc…
K32b2_MSVHE	Musmus IGHV14-3*02 F	G1	4	1	3	2	1	1	1	0	1	2	1	1	9	Musmus IGHJ4*01 F	Musmus IGHD1-1*01 F	3	8.8.14	[3.17.38.11]	CAAPSHYGSSYAMDYW	in-frame	+	cacagcttctggcaacaatattgaagacacctatatacactgggtgaagcagaggcctgaacagggcctggagtggattggaagaattgatcctgcgaatggtaattctaaatatgacccgaagttccagggcacggccactataacagcagacacatcctccaacacagcctacttgcagctcagcagcctgacatctgaggacactgccgtctattactgtgctgcaccctcccactacggtagtagctatgctatggactactggggtcaaggaacctcagtcaccgtctcctcagccaaaacgacacccccatctgtctatccactggcccctggatctgctgcccaaactaactccatggtgaccctgggatgcctggtcaagggctattccc
K32b3x_MSVHE	Musmus IGHV1-4*01 F, or Musmus IGHV1-7*01 F	G1	4	1	3	0	0	0	2	0	2	4	0	4	10	Musmus IGHJ3*01 F	Musmus IGHD2-1*01 F	3	6.8.13	[X.17.38.11]	CATTYGNFEAWFAYW	in-frame	+	cacctttactaactattggatgcactgggtaaaacagaggcctggacagggtctggaatggattggatacattaatcctaacactggttatactgagtacaatcataagttcaaggacaaggccacattgactgtagacaaatcctccagcacagcctacatgcaactgaacagcctgacatctgaggactctgcagtctattactgtgcaaccacctatggtaacttcgaggcctggtttgcttactggggccaagggactctggtcactgtctctgcagccaaaacgacacccccatctgtctatccactggcccctggatctgctgcccaaactaactccatggtgaccctgggatgcctggtcaagggcttttcc
K33e3_MSVHE	Musmus IGHV1S16*01 P, or Musmus IGHV1S81*02 [F]	G1	7	0	7	5	0	5	1	0	1	8	4	4	21	Musmus IGHJ2*01 F (see comment)	Musmus IGHD2-3*01 F	2	8.8.11	[1.17.38.11]	CTRRGCLLPFDYW	in-frame	+	tggcataacaccttcaccaactactatatttactgggtgaaacagaggcctggacaaggccttgagtggattggagagattaatcctggcaatggtggtactgacttcaatgaaaaattcaagagcaaggccacactgactgttgacaaatcctccagcacagcatacttgcaactcagcagcctgacatctgaggactctgcggtctattactgtacaagaaggggatgtttactaccctttgactactggggccaaggcaccactctcacagtctcctcagccaaaacgacacccccatctgtctatccactggcccctggatctgctgcccaaactaactccatggtgaccctgggatgcctggtcaagggctattccc
K33c5_MSVHE	Musmus IGHV5-12-1*01 F	G1	0	0	0	0	0	0	3	1	2	6	2	4	9	Musmus IGHJ3*01 F	Musmus IGHD2-10*01 F	3	8.8.15	[0.17.38.11]	CARHVSAYYGKAWFAYW	in-frame	+	ctggattcgctttcagtagctatgacatgtcttgggttcgccagactccggagaagaggctggagtgggtcgcatacattagtagtggtggtgataacacagactattcagacagtgtgaagggccgattcaccatctcccgagacaatgccaagaacaccctgtatgtgcaaatgagcagtctgaagtctgaggacacagccatgtattactgtgcaagacatgtctccgcctactatggtaaagcctggtttgcttactggggccaagggactctggtcactgtctctgcagccaaaacgacacccccatctgtctatccactggcccctggatctgctgcccaaactaactccatggtgaccctgggatgcctggtcaagggctctcccc
K31c4_MSVHE	Musmus IGHV5-17*02 F	G2B	3	0	3	1	0	1	2	0	2	0	0	0	6	Musmus IGHJ4*01 F	Musmus IGHD1-1*01 F	3	8.8.15	[X.17.38.11]	CARGGYYGLSDYAMDYW	in-frame	+	gattacactttcagtagctttggaatccactgggttcgtcaggctccagagaaggggctggagtgggtcgcatacattagtagtggcggtagtatcatctactatgcagacacagtgaagggccgattcaccatctccagagacaatcccaagaacaccctgttcctgcaaatgaccagtctaaggtctgaggacacggccatgtattactgtgcaagagggggttactacggtttgagcgactatgctatggactactggggtcaaggaacctcagtcaccgtctcctcagccaaaacaacagccccatcggtctatccactggcccctgtgtgtggagatacaactggctcctcggtgactctaggatgcctggtcaagggtattccc
K41f6_MSVHE	Musmus IGHV1-18*01 F, or Musmus IGHV1-22*01 F or Musmus IGHV1-26*01 F	G3	3	0	3	2	0	2	3	0	3	5	1	4	13	Musmus IGHJ3*01 F	Musmus IGHD2-1*01 F	3	8.8.12	[0.17.38.11]	CARVRDYGNLFPYW	in-frame	+	caggaaacacattcactgaatacaccatgcactgggtgaagcagagccatggaaagagccttgagtggattggaggtattagtcctaagaatggtggtgctagctacgaccagaagttcaagggcaaggccacattgactgtagagaagtcctccagcacagcctacatggagctccgcagcctgacatctgaggattctgcagtctattactgtgcaagagtgagggactatggtaacctctttccttactggggccaagggactctggtcactgtctctgcagctacaacaacagccccatctgtctatcccttggtccctggctgcagtgacacatctggatcctcggtgacactgggatgccttgtcaaaggctacttccctgagccatttctgt…
K31e4_MSVHE	Musmus IGHV5-17*02 F	G3	0	0	0	2	1	1	3	0	3	0	0	0	5	Musmus IGHJ4*01 F	Musmus IGHD1-1*01 F	3	8.8.15	[0.17.38.11]	CARGGYYVNSDYAMDYW	in-frame	+	tggattcactttcagtagctttggaatgcactggattcgtcaggctccagagaagggactggagtgggtcgcatacattagtagtggcagtactgtcatctactatgcagacacagtgaagggccgattcaccatctccagagacaatcccaagaacaccctgttcctgcaaatgaccagtctaaggtctgaggacacggccatgtattactgtgcaagaggggggtactacgttaatagcgactatgctatggactactggggtcaaggaacctcagtcaccgtctcctcagctacaacaacagccccatctgtctatcccttggtccctggctgcagtgacacatctggatcctcggtgacactgggatgccttgtcaaaggctatttgcc
K41a1_MSVHE	Musmus IGHV2-6-7*01 F, or Musmus IGHV2-6-7*02 F	M	1	0	1	0	0	0	1	1	0	4	0	4	6	Musmus IGHJ3*01 F	Musmus IGHD1-1*01 F	3	8.7.14	[12.17.38.11]	CARDPYNYDTSWLAYW	in-frame	+	cgcctcacagagcctgtccatcacatgcaccgtctcagggttctcattaaccgactatggtgtaaactgggttcgccagcctccaggaaagggtctggagtggctgggaatgatatggggtgatggaagtacagactataattcagctctcaaatccagactgagcatcactaaggacaactccaagagccaagttttcttaaaaatgaacagtctgcaaagtgatgacacagccaggtacttctgtgccagagatccttataactacgacactagttggcttgcttactggggccaagggactctggtcactgtctctgcagagagtcagtccttcccaaatgtcttc
K41h1_MSVHE	Musmus IGHV5-6-3*01 F	M	0	0	0	1	0	1	3	0	3	1	0	1	5	Musmus IGHJ4*01 F	Musmus IGHD1-1*01 F	1	8.8.15	[12.17.38.11]	CARDRGATVITKSMDYW	in-frame	+	gagcctggagggtccctgaactctcctgtgcagcctctggattcactttcagtagctatggcatgtcttgggttcgccagactccagacatgaggctggagttggtcgcaaccattaattgtcatggtggtaacacctattatccagacagtgtgaagggccgattcaccatctccagagacaatgccaagaccaccctgtacctgcaaatgagcagtctgaagtctgaggacacagccatgtattactgtgcaagagatcggggggctacggtaataactaagtctatggactactggggtcaaggaacctcagtcaccgtctcctcagagagtcagtccttcccaaattcttccc
K41h2_MSVHE	Musmus IGHV14-3*02 F	M	1	0	1	0	0	0	3	1	2	1	0	1	5	Musmus IGHJ3*01 F	Musmus IGHD2-3*01 F	2	8.8.9	[11.17.38.11]	CARGLLPFAYW	in-frame	+	caggggcctcagtcaagttgtcctgcacagcttctggcttcaacattgaagacacctatatgcactgggtgaagcagaggcctgaacagggcctggagtggattggaaggattgatcgtgcaaatgataatactaaatatgacccgaagttcctgggcaaggccactataacagcagacacatcctccaacacagcctacctgcagctcagcagcctgacatctgaggacactgccgtctattactgtgctagagggttactcccctttgcttactggggccaagggactctggtcactgtctctgcagagagtcagtccttcccaaattccttc
K41d6_MSVHE	Musmus IGHV3-8*02 F	M	2	1	1	1	0	1	3	2	1	1	0	1	7	Musmus IGHJ2*01 F (see comment)	Musmus IGHD4-1*01 F	1	8.7.11	[11.17.38.11]	CARLRGMGYFDYW	in-frame	+	cttctcagactctgtccctcacctgttctgtcactggcgactccatcaccagtgtttattggaactggatccggaaattcccagggaataaacttgagtacatggggttcataaactatagtggtagtacttactacaatccatctctcaaaagtcgaatctccatcactcgagacacatccaagaaccagtactacctgaagttgaattctgtgactactgaggacacagccacatattactgtgcacgcctaagagggatgggttactttgactactggggccaaggcaccactctcacagtctcctcagagagtcagtccttcccaaattcgtt
K42a2_MSVHE	Musmus IGHV14-3*02 F	M	0	0	0	2	0	2	3	1	2	1	0	1	6	Musmus IGHJ1*01 F	Musmus IGHD2-4*01 F	3	8.8.12	[12.17.38.11]	CARDDYGYWYFDVW	in-frame	+	gagcaggggcctcagtcaagttgtcctgcacagcttctggcttcaacattaaagacacctatatgaactgggtgaagcagaggcctgaacagggcctggagtggattggagggattgatcctgccaatggttattctaaatatgacccgaagttccagggcagggccactataacagcagacacatcctccaacacagcctacctgcagctcagcagcctgacatctgaggacactgccgtctattactgtgctagggatgattacggctactggtacttcgatgtctggggcgcagggaccacggtcaccgtctcctcagagagtcagtccttcccaaatgcccct
K42c3_MSVHE	Musmus IGHV2-9*02 F	M	0	0	0	1	1	0	0	0	0	0	0	0	1	Musmus IGHJ2*01 F (see comment)	Musmus IGHD4-1*01 F	1	8.7.10	[12.17.38.11]	CARDKTGYFDYW	in-frame	+	gcgcctcacagagcctgtccatcacttgcactgtctctgggttttcattaaccagctatggtgtacactgggttcgtcagcctccaggaaagggtctggagtggctgggagtaatatgggctggtggaagcacaaattataattcggctctcatgtccagactgagcatcagcaaagacaactccaagagccaagttttcttaaaaatgaacagtctgcaaactgatgacacagccatgtactactgtgccagagacaaaactggatactttgactactggggccaaggcaccactctcacagtctcctcagagagtcagtccttcccaaattccttcc
K42d4_MSVHE	Musmus IGHV3-1*02 F	M	0	0	0	1	1	0	0	0	0	1	0	1	2	Musmus IGHJ1*01 F	Musmus IGHD2-12*01 F	3	9.7.14	[12.17.38.11]	CAKSYYDYEGGFFDVW	in-frame	+	gaccttctcagtcactttcactcacctgcactgtcactggctactccatcaccagtggttatagctggcactggatccggcagtttccaggaaacaaactggagtggatgggctacatacactacagtggtagcactaactacaacccatctctcaaaagtcgaatctctatcactcgagacacatccaagaaccagttcttcctgcagttgaattctgtgactactgaggacacagccacatattgctgtgcaaaaagttactatgattacgagggggggttcttcgatgtctggggcgcagggaccacggtcaccgtctcctcagagagtcagtccttcccaaattcttccc
K42f5_MSVHE	Musmus IGHV3-1*02 F	M	0	0	0	0	0	0	2	0	2	0	0	0	2	Musmus IGHJ1*01 F	Musmus IGHD2-12*01 F	3	9.7.14	[12.17.38.11]	CAKSYYDFEGGYFDVW	in-frame	+	accttctcagtcactttcactcacctgcactgtcactggctactccatcaccagtggttatagctggcactggatccggcagtttccaggaaacaaactggaatggatgggctacatacactacagtggtaaaactaactacaacccatctctcaaaagtcgaatctctatcactcgagacacatccaagaaccagttcttcctgcagttgaattctgtgactactgaggacacagccacatattactgtgcaaaaagttactatgatttcgagggggggtacttcgatgtctggggcgcagggaccacggtcaccgtctcctcagagagtcagtccttcccaaattcctt
K42f6_MSVHE	Musmus IGHV3-1*02 F	M	1	0	1	1	0	1	0	0	0	2	0	2	4	Musmus IGHJ4*01 F	Musmus IGHD3-3*01 F	1	9.7.11	[12.17.38.11]	CARGDDNYAMDYW	in-frame	+	accttctcagtcactttcactcacctgcactgtcactggctactccatcaccagtggttatacctggcactggatccggcagtttccaggaaacaaactggaatggatggactacatacactacagtggtagcactaactacaacccatctctcaaaagtcgaatctctatcactcgagacccatccaagaaccagttcttcctgcacttgaattctgtgactactgaggacacagccacatattactgtgcaagaggggatgataactatgctatggactactggggtcaaggaacctcagtcaccgtctcctcagagagtcagtccttcccaaatgtcctt
K42g6_MSVHE	Musmus IGHV3-2*02 F	M	0	0	0	0	0	0	2	1	1	1	1	0	3	Musmus IGHJ3*01 F, or Musmus IGHJ3*02 P	Musmus IGHD1-2*01 F	3	9.7.12	[12.17.38.11]	CARCDYGFPWFGYW	in-frame	+	gaccttcacagtctctgtccctcacctgcactgtcattggctactcaatcaccagtgattatgcctggaactggatccggcagtttccaggaaacaaactggagtggatgggctacattaggtacagtggtagcactagctacaacccatctctcaaaagtcgaatctctatcactcgagacacatccaagaaccagttcttcttgcagttgaattctgtgactactgaggacacagccacatattactgtgcaagatgcgactacggcttcccctggtttggttactggggccaagggtctctggtcactgtctctgcagagagtcagtccttcccaaatgtcttccccc
K43b1_MSVHE	Musmus IGHV1-14*01 F	M	0	0	0	1	1	0	1	0	1	2	0	2	4	Musmus IGHJ4*01 F	Musmus IGHD2-13*01 F	2	8.8.10	[15.17.38.11]	CTRGGLFPMDFW	in-frame	+	agctggcagcctggggcttcagtgaagatgtcctgcaaggcttctggatacacattcactagctatgttatgcactgggtgaaacagaagcctgggcagggccttgagtggattggatatattaatccttacaatgatggtactaagaacaatgagaagttcaaaggcaaggccacactgacttcagacagatcctccagcacagcctacatggagctcagcagcctgacctctgaggactctgcggtctattactgtacaagagggggactgtttcctatggacttctggggtcaaggaacctcagtcaccgtctcctcagagagtcagtccttcccaaattccttcc
K43e1_MSVHE	Musmus IGHV14-1*02 F	M	0	0	0	2	1	1	0	0	0	4	0	4	6	Musmus IGHJ3*01 F	Musmus IGHD1-1*02 F	3	8.8.8	[13.17.38.11]	CARGSPFTYW	in-frame	+	tgaggcctggggccttagtcaagttgtcctgcaaagcttctggcttcaacattaaagactactatattcactgggtgaagcagaggcctgagcagggcctggagtggattggatggattgatcctgagaatggtaatactatatgtgacccgaagttccaggtcaaggccattttaacagcagacacatcctccaacacagcctacctgcagctcagcagcctgacatctgaggacactgccgtctattactgtgctaggggtagcccctttacttactggggccaagggactctggtcactgtctctgcagagagtcagtccttcccaaatgtccttccccctcat
K43a2_MSVHE	Musmus IGHV1-84*02 [F]	M	0	0	0	0	0	0	0	0	0	4	1	3	4	Musmus IGHJ4*01 F	Musmus IGHD2-2*01 F	3	8.8.6	[14.17.38.11]	CARGLDYW	in-frame	+	tgatgagcctggggtttcagtgaagatatcctgcaagacttctggctacaccttcactgactactatataaactgggtgaagcagaagcctggacagggacttgagtggattggatggatttatcctggaagcggtaatactaagtacaatgagaagttcaagggcaaggccacattgactgtggacacatcctccaacacagcctccatgcagctcagcagcctgacatctgaggacactgttgtctatttctgtgcaagaggtttggactactggggtcaaggaacctcagtcaccgtctcctcagagagtcagtccttcccaaataccttc
K43b3_MSVHE	Musmus IGHV1-15*01 F	M	0	0	0	2	0	2	4	1	3	3	1	2	9	Musmus IGHJ2*01 F (see comment)	Musmus IGHD2-14*01 F	2	8.8.10	[16.17.38.11]	CTRSARRSFDYW	in-frame	+	tgagctggtgaggcctggggcttcagtgaagctgtcctgcaaggctgtgggctacacatttactgactatgaaatgcactgggtgaagcagacacctgtggatggcctggaatggattggagttattcatccaggaagtggtggtactgcctacaatcagaagttcaagggcaaggccacactgactgcagacaaatcctccagcacagcctacatggagctcagcagcctgacatctgaggactctgctgtctattactgtacaagatcggcacgacgaagttttgactactggggccaaggcaccactctcacagtctcctcagagagtcagtccttcccaaattccttcccccttga
K43b5_MSVHE	Musmus IGHV1S45*01 F	M	7	3	4	10	1	9	1	0	1	7	2	5	25	Musmus IGHJ1*01 F	Musmus IGHD1-1*02 F	3	8.8.11	[15.17.38.11]	CARGTYYWYFDVW	in-frame	+	ctggtgaggcctggggcctcagtgaagatttcctgcaaggcttttggctacaccttcacaaaccatcatataaactgggtgaagcagaggcctggacagggcctggactggattggattttttaatccttataatgattatactaacttcaaccagaagttcaagggcaaggccacattgactgtacacaaatcctccagcacagcctatatggagcttagcagcctgacatctgaggactctgcagtctattactgtgcaagaggaacctactattggtacttcgatgtctggggcgcagggaccacggtcaccgtctcctcagagagtcagtccttcccaaatgtcttcc
K43a6_MSVHE	Musmus IGHV2-9*02 F	M	0	0	0	3	1	2	0	0	0	3	1	2	6	Musmus IGHJ1*01 F	Musmus IGHD1-1*01 F	3	8.7.15	[12.17.38.11]	CARGNYYGFTYGYFDVW	in-frame	+	gcgcctcacagagcctgtccatcacttgcactgtctctgggttttcattaaccagctatggtgtacactgggttcgccagcctccaggagagggtctggactggctgggagttatatgggctggtggaagcacaaattatagttcggctctcatgtccagactgagcatcagcaaagacaactccaagagccaggttttcttaaaaatgaacagtctgcaaactgatgacacagccatttactactgtgccagaggaaattactacggttttacctacgggtacttcgatgtctggggcgcagggaccacggtcaccgtctcctcagagagtcagtccttcccaaattccttt
K31a1_MSVHE	Musmus IGHV2-9*02 F	M	1	0	1	0	0	0	0	0	0	1	0	1	2	Musmus IGHJ3*01 F	Musmus IGHD4-1*01 F	1	8.7.10	[15.17.38.11]	CARDTGTCFAYW	in-frame	+	ggactggtggcgcctcacagagcctgtccatcacttgcactgtctctgggttttcattaatcagctatggtgtacactgggttcgccagcctccaggaaagggtctggagtggctgggagtaatatgggctggtggaagcacaaattataattcggctctcatgtccagcctgagcatcagcaaagacaactccaagagccaagttttcttaaaaatgaacagtctgcaaactgatgacacagccatgtactactgtgccagagatactgggacttgctttgcttactggggccaagggactctggtcactgtctctgcagagagtcagtccttcccaaactcct
K31e1_MSVHE	Musmus IGHV2-6-4*01 F	M	1	1	0	0	0	0	0	0	0	1	0	1	2	Musmus IGHJ4*01 F	Musmus IGHD3-3*01 F	1	8.7.14	[12.17.38.11]	CARNWGTATRDAMDYW	in-frame	+	cccctcacagagcctgtccatcacatgcactgtctctgggttctcattatccagatacagtgtacactgggttcgccagcctccaggaaagggtctggagtggctgggaatgatatggggtggtggaagcacagactataattcagctctcaaatccagactgagcatcagcaaggacaactccaagagccaagttttcttaaaaatgaacagtctgcaaactgatgacacagccatatactactgtgccagaaattgggggacggctacgagggatgctatggactactggggtcaaggaacctcagtcaccgtctcctcagagagtcagtccttcccaaattccttc
K31d2_MSVHE	Musmus IGHV1-14*01 F	M	1	0	1	0	0	0	5	1	4	2	1	1	8	Musmus IGHJ4*01 F	Musmus IGHD1-2*01 F	1	8.8.14	[8.17.38.11]	CARSPFITTFYAMDYW	in-frame	+	cagtgaagatgtcctgcaaggcttctggatacacattcactaactatgttatgcactgggtgaagcagaagcctgggcagggccttgagtggattggatatattaatcttcacaatgatggcattaaatacaatgagaagttcaaaggcaaggccacactgacttcagacaaatcctccagcacagcctacatggagctcaacagcctgacctctgaggactctgcggtctattactgtgcaagatctccattcattactacgttctatgctatggactactggggtcaaggaacctcagtcaccgtctcctcagagagtcagtccttcccaaatgacttccc
K31e3_MSVHE	Musmus IGHV3-2*02 F	M	1	1	0	1	0	1	0	0	0	1	0	1	3	Musmus IGHJ2*01 F (see comment)	Musmus IGHD1-1*01 F	3	9.7.13	[12.17.38.11]	CARSIYYGSSHFDYW	in-frame	+	tgacttctcagtctctgtccctcacctgcactgtcactggctattcaatcaccagtgattatgcctggaactggatccggcagtttccaggaaacaaactggggtggatgggctacataagctacagtggtagcactaactacaacccatctctcaaaagtcgaatctctatcactcgagacacatccaagaaccagttcttcctgcagttgaattctgtgactactgaggacacagccacatattactgtgcaagatcgatttactacggtagtagtcactttgactactggggccaaggcaccactctcacagtctcctcagagagtcagtccttcccaaattccttc
K31d5_MSVHE	Musmus IGHV1-62-2*01 F, or Musmus IGHV1-71*01 F	M	2	0	2	0	0	0	0	0	0	1	1	0	3	Musmus IGHJ2*01 F	Musmus IGHD1-1*01 F	3	8.8.14	[9.17.38.11]	CARHYYGSSEYYFDYW	in-frame	+	tcagtgaagctgtcctgcaaggcttctggctacaccttcactgagtttattatacactgggtaaagcagaggtctggacagggtcttgagtggattgggtggttttaccctggaagtggtagtataaagtacaatgagaaattcaaggacaaggccacattgactgcggacaaatcctccagcacagtctatatggaacttagtagattgacatctgaagactctgcggtctatttctgtgcaagacactactacggtagttccgagtactactttgactactggggccaaggcaccactctcacagtctcctcagagagtcagtccttcccaaatgccttcc
K32h2x_MSVHE	Musmus IGHV1-11*01 F	M	2	0	2	0	0	0	0	0	0	0	0	0	2	Musmus IGHJ2*01 F	Musmus IGHD2-4*01 F	3	8.8.10	[1.17.38.11]	CGTGDYDGFDYW	in-frame	+	tctggcatacacatttactgaccatattatgaattgggtaaaaaagaggcctggacagggccttgagtggattggaaggatttatccagtaagtggtgaaactaactacaatcaaaagttcatgggcaaggccacattctctgtagaccggtcctccagcacagtgtacatggtgttgaacagcctgacatctgaggaccctgctgtctattactgtggaacgggggattacgacggctttgactactggggccaaggcaccactctcacagtctcctcagagagtcagtccttcccaaattcttccccctcata
K32d3_MSVHE	Musmus IGHV14-3*02 F	M	0	0	0	0	0	0	0	0	0	1	0	1	1	Musmus IGHJ2*01 F	Musmus IGHD2-3*01 F	3	8.8.9	[12.17.38.11]	CARGGYYVFYW	in-frame	+	gcaggggcctcagtcaagttgtcctgcacagcttctggcttcaacattaaagacacctatatgcactgggtgaagcagaggcctgaacagggcctggagtggattggaaggattgatcctgcgaatggtaatactaaatgtgacccgaagttccagggcaaggccactataacagcagacacatcctccaacacagcctacctgcagctcagcagcctgacatctgaggacactgccgtctattactgtgctagaggtggttactacgtgttctactggggccaaggcaccactctcacagtctcctcagagagtcagtccttcccaaatgtcttcccca
K32e4_MSVHE	Musmus IGHV2-6-7*01 F, or Musmus IGHV2-6-7*02 F	M	0	0	0	0	0	0	0	0	0	0	0	0	0	Musmus IGHJ1*01 F	Musmus IGHD5-2*01 ORF	3	8.7.11	[12.17.38.11]	CAREKRPWYFDVW	in-frame	+	gcgctcacagagcctgtccatcacatgcaccgtctcagggttctcattaaccggctatggtgtaaactgggttcgccagcctccaggaaagggtctggagtggctgggaatgatatggggtgatggaagcacagactataattcagctctcaaatccagactgagcatcagcaaggacaactccaagagccaagttttcttaaaaatgaacagtctgcaaactgatgacacagccaggtactactgtgccagagagaaaagaccctggtacttcgatgtctggggcgcagggaccacggtcaccgtctcctcagagagtcagtccttcccaaatgtcttccccc
K32g4_MSVHE	Musmus IGHV5-12-1*01 F	M	0	0	0	1	0	1	1	0	1	0	0	0	2	Musmus IGHJ4*01 F	Musmus IGHD1-1*01 F	3	8.8.13	[15.17.38.11]	CARHYGSSHYAMDYW	in-frame	+	cttagtgagcctggagggtccctcaaaatctcctgtgcagtgtctggattcgctttcagtagctatgacatgtcttgggttcgccagaatccggagaagaggctggagtgggtcgcatacattagtagtggtggtggtaggacctactatccagacactgtgaagggccgattcaccatctccagagacaatgccaagaacaccctgtacctgcaaatgagcagtctgaagtctgaggacacagccatgtattactgtgcaagacactacggtagtagccactatgctatggactactggggtcaaggaacctcagtcaccgtctcctcagagagtcagtccttcccaaattcttccc
K32e5x_MSVHE	Musmus IGHV14-3*02 F	M	1	0	1	1	0	1	0	0	0	2	2	0	4	Musmus IGHJ3*01 F	Musmus IGHD1-1*01 F	2	8.8.8	[0.17.38.11]	CARGDLLAYW	in-frame	+	tggcatcaacattaaagacacctatatgtactgggtgaagcagaggcctgaacagggcctggagtggattggaaggattgatcctgcgaatggtaatactaaatatgacccgaagttccagggcaaggccacaataacagcagacacatcctccaacacagcctacctgcagctcagcagcctgacatctgaggacactgccgtctattattgtgctcggggggatttgcttgcttactggggccaagggactctggtcactgtctctgcagagagtcagtccttcccaaattcttcccccttgat
K32d6x_MSVHE	Musmus IGHV1-15*01 F	M	0	0	0	0	0	0	0	0	0	1	0	1	1	Musmus IGHJ4*01 F	Musmus IGHD2-10*01 F	3	8.8.12	[9.17.38.11]	CTRVAYWNYAMDYW	in-frame	+	tcagtgacgctgtcctgcaaggcttcgggctacacatttactgactatgaaatgcactgggtgaagcagacacctgtgcatggcctggaatggattggagctattgatcctgaaactggtggtactgcctacaatcagaagttcaagggcaaggccacactgactgcagacaaatcctccagcacagcctacatggagctccgcagcctgacatctgaggactctgccgtctattactgtacaagagtggcctactggaactatgctatggactactggggtcaaggaacctcagtcaccgtctcctcagagagtcagtccttcccaaattcc
K33b1_MSVHE	Musmus IGHV1-14*01 F	M	1	0	1	0	0	0	1	0	1	0	0	0	2	Musmus IGHJ2*01 F	Musmus IGHD2-14*01 F	3	8.8.13	[8.17.38.11]	CARMEAYYRYDHDYW	in-frame	+	cagtgaagatgtcctgcaaggcttctggatacacattcactaactatgttatgcactgggtgaagcagaagcctgggcagggccttgagtggattggatatattaatccttacaatgatggtactaagtacaatgagaagttcaaaggcaaggccacactgacttcagacaaatcctccagcacagcctacatggagctcagcagcctgacctctgaggactctgcggtctattactgtgcaagaatggaggcctactataggtacgaccatgactactggggccaaggcaccactctcacagtctcctcagagagtcagtccttcccaaattcttcccccttgat
K33d3_MSVHE	Musmus IGHV1S16*01 P	M	3	0	3	4	0	4	0	0	0	3	1	2	10	Musmus IGHJ2*01 F (see comment)	Musmus IGHD3-1*01 F	3	8.8.11	[14.17.38.11]	CTRSGYWGYFDYW	in-frame	+	ggtgagcctggggcttcagtgaagttgtcctgcaaggcttctggctacaccttcaccagccactatatgtactgggtgaaacagaggcctggacaaggccttgagtggattggagagattaatcctagcaatggtggtactaacttcaatgagaagttcaagagcaaggccacactgactgtagacaaatcctccagcacagcatacatgcaactcagcagcctgacatctgaggactctgcggtctattactgtacaagatctggctattggggatattttgactactggggccaaggcaccactctcacagtctcctcagagagtcagtccttcccaaatgtcttccccc
K33h3_MSVHE	Musmus IGHV1S132*01 [F]	M	0	0	0	0	0	0	0	0	0	2	1	1	2	Musmus IGHJ4*01 F	Musmus IGHD2-4*01 F	1	8.8.19	[14.17.38.11]	CARGKYGRMITTGDYYAMDYW	in-frame	+	tggtgagcctggggcttcagtgaagctgtcctgcaagacttctggctacaccttcaccagctactggattcagtgggtaaaacagaggcctggacagggccttgggtggattggagagatatttcctggaactggcactacttactacaatgagaagttcaagggcaaggccacactgactatagacacatcctccagcacagcctacatgcagctcagcagcctgacctctgaggactctgttgtctatttttgtgcaagagggaagtatggccgtatgattacgacgggggattactatgctatggactactggggtcaaggaacctcagtcaccgtctcctcagagagtcagtccttcccaaattccttcc
K33a4x_MSVHE	Musmus IGHV1-14*01 F	M	0	0	0	0	0	0	1	0	1	2	0	2	3	Musmus IGHJ2*01 F (see comment)	Musmus IGHD4-1*01 F	1	8.8.9	[8.17.38.11]	CTREGLTGTDW	in-frame	+	agtgagatgtcctgcaaggcttctggatacacattcactagctatgttatgcactgggtgaagcagaagcctgggcagggccttgagtggattggatatattaatccttacaatgatggtactaagtacaatgagaagttcaaaggcaaggccacactgacttcagacaaatcctccaacacagcctacatggagctcagcagcctgacctctgaggactctgcggtctatttctgtacaagagaggggctaactgggacagactggggccaaggcaccactctcacagtctcctcagagagtcagtccttcccaaattcttccc
K33f5_MSVHE	Musmus IGHV1S16*01 P	M	3	0	3	5	0	5	0	0	0	6	3	3	14	Musmus IGHJ4*01 F	Musmus IGHD2-4*01 F	3	8.8.15	[14.17.38.11]	CTRSGEYDVGYYAMDYW	in-frame	+	tggtgagcctgggacttcagtgaagttgtcctgcaaggcttctggctacaccttcaccacctactatatttactgggtgaaacagaggcctggacaaggccttgagtggattggagagattaatcctagcaatggtggtactaacttcaatgagaagttcaagaacaaggccacactgactgtagacaagtcctccagcacagcatacatgcaactcagcagcctgacatctgaggattctgcggtctattactgtacaagatcgggggaatacgacgtggggtactatgctatggactactggggtcaaggaacctcagtcaccgtctcctcagagagtcagtccttcccaaattccttt
K33e6x_MSVHE	Musmus IGHV1S16*01 P	M	3	0	3	5	1	4	1	0	1	7	2	5	16	Musmus IGHJ2*01 F	Musmus IGHD2-1*01 F	1	8.8.11	[14.17.38.11]	CTRSTTEDYFDSW	in-frame	+	tggtgagcctggggcttcagtgaagttgtcctgcaaggcttctggctacaccttcaccggctactatattgactgggtgaagcagaggcctggacaaggccttgagtggattggggagattaatcctaccaatggtggtactaacttcaatgagaaattcaaaagcaaggccacactgactgtagacaaatcctccaccacaacatacatgcaactcagcagcctgacatctgaggactctgcggtctattactgtacaagatctactacggaggactactttgactcctggggccaaggcaccactctcacagtctcctcagagagtcagtccttcccaaattcattc
Bris59 +Adj. Prime day 6
Sequence ID	V-GENE and allele	isotype	CDR1 T	CDR1 S	CDR1 R	FR2 T	FR2 S	FR2 R	CDR2 T	CDR2 S	CDR2 R	FR3 T	FR3 S	FR3 R	Total	J-GENE and allele	D-GENE and allele	D-REGION reading frame	CDR-IMGT lengths	FR-IMGT lengths	AA JUNCTION	JUNCTION frame	Orientation	Sequence	Deleted n nt
K101b1_MsVHE	Musmus IGHV14-1*02 F	G1	0	0	0	0	0	0	0	0	0	0	0	0	0	Musmus IGHJ2*01 F	Musmus IGHD2-4*01 F	1	8.8.12	[X.17.38.11]	CARSSMITIYFDYW	in-frame	+	ggcttcaacattaaagactactatatgcactgggtgaagcagaggcctgaacagggcctggagtggattggatggattgatcctgagaatggtaatactatatatgacccgaagttccagggcaaggccagtataacagcagacacatcctccaacacagcctacctgcagctcagcagcctgacatctgaggacactgccgtctattactgtgctagatcgtctatgattacgatctactttgactactggggccaaggcaccactctcacagtctcctcagccaaaacgacacccccatctgtctatccactggcccctggatctgctgcccaaactaactccatggtgaccctgggatgcctggtcaagggctattccccctgagccaaag
K101h1_MsVHE	Musmus IGHV1S135*01 [F]	G1	0	0	0	4	1	3	0	0	0	2	0	2	6	Musmus IGHJ2*01 F	Musmus IGHD2-3*01 F	3	X.8.11	[X.12.38.11]	CARDDGYYAFDYW	in-frame	+	cagtagccatggaaagagccttgagtggattggatatattgatccttacaatggtggtactcgctacaaccagaagttcaaggacaaggccacattgactgttgacaagtcctccagcacagccttcatgcatctcaacagcctgacatctgaggactctgcagtctattactgtgcaagagatgatggttactacgcctttgactactggggccaaggcaccactctcacagtctcctcagccaaaacgacacccccatctgtctatccactggcccctggatctgctgcccaaactaactccatggtgaccctgggatgcctggtcaagggcttttcc
K101b2_MsVHE	Musmus IGHV1S135*01 [F]	G1	2	0	2	2	0	2	2	0	2	4	0	4	10	Musmus IGHJ4*01 F	Musmus IGHD2-4*01 F	2	8.8.10	[X.17.38.11]	CAREGLRQGDYW	in-frame	+	gtatactcattcactgactacaacatgtactgggtgaagcagagccgtggaaagagccttgagtggattgcatatattgatccttacaatggtaatactaactacaactggaagttcaagggcacggccacattgactgttgacaagtcctccagcacagccttcatgcatctcaacagcctgacatctgaggactctgcagtctattactgtgcaagagagggattacgacagggggactactggggtcaaggaacctcagtcaccgtctcctcagccaaaacgacacccccatctgtctatccactggcccctggatctgctgcccaaactaactccatggtgaccctgggatgcctggtcaagggcttttta
K102f3_MsVHE	Musmus IGHV3-2*02 F	G1	0	0	0	1	1	0	1	0	1	1	0	1	3	Musmus IGHJ2*01 F	Musmus IGHD1-1*01 F	3	9.7.12	[13.17.38.11]	CAGNDEGLYYFDYW	in-frame	+	tgatgacttctcagtctctgtccctcacctgcactgtcactggctactcaatcaccagtgattatgcctggaactggatccggcagtttccaggaaacaaactggagtggatgggctatataaactacagtggtagcactggctacaacccatctctcaaaagtcgaatctctatcactcgagacacatccaagaaccagttcttcctgcagttgaattctgtgactactgaggacacagccacatattactgtgccgggaatgacgagggactttactactttgactactggggccaaggcaccactctcacagtctcctcagccaaaacgacacccccatctgtctatccactggcccctggatctgctgcccaaactaactccatggtgaccctgg…
K103f1_MsVHE	Musmus IGHV1-26*01 F	G1	4	0	4	3	0	3	1	0	1	5	3	2	13	Musmus IGHJ2*01 F	Musmus IGHD1-1*01 F	3	8.8.14	[0.17.38.11]	CARRDYYYGSSSIDYW	in-frame	+	ggtatactcattcactggctactacatgcactgggtgaagcagagccatggaaagagccttgagtggattggacgtgttaatcctaacaatggtggtactacctacaaccagaagttcaagggcaaggccatattaactgtagacaagtcatccagcacagcctacatggagctccgcagcctgacatctgaggactctgcggtctattactgtgcaagaagggattattactacggtagtagctccattgactactggggccaaggcaccactctcacagtctcctcagccaaaacgacacccccatctgtctatccactggcccctggatctgctgcccaaactaactccatggtgaccctgggatgcctggtcaagggcttttc
K103c3_MsVHE	Musmus IGHV1S135*01 [F]	G1	0	0	0	0	0	0	0	0	0	0	0	0	0	Musmus IGHJ4*01 F	Musmus IGHD1-1*01 F	3	X.8.11	[X.4.38.11]	CARDDGYYAMDYW	in-frame	+	agtggattggatatattgatccttacaatggtggtactagctacaaccagaagttcaagggcaaggccacattgactgttgacaagtcctccagcacagccttcatgcatctcaacagcctgacatctgaggactctgcagtctattactgtgcaagagacgacgggtactatgctatggactactggggtcaaggaacctcagtcaccgtctcctcagccaaaacgacacccccatctgtctatccactggcccctggatctgctgcccaaactaactccatggtgaccctgggatgcctggtcaagggtttta
K101e1_MsVHE	Musmus IGHV14-3*02 F	G2B	1	0	1	4	1	3	1	0	1	2	0	2	8	Musmus IGHJ3*01 F	Musmus IGHD1-1*02 F	3	8.8.11	[0.17.38.11]	CARSDYRGISSYW	in-frame	+	tggcttcaacattaaagacgcctatttaaactgggtgaaacagaggcctgaacagggcctggagtggattggaaggattgatcctgcgaatggtgatactaaatatgacccgaagttccagggcaaggccagtataacagcagacacatcctccaacacagcctccctgcagctcagcagcctgacatctgaggacactgccgtctattactgtgctagatcggactatcgggggatttcgtcctactggggccaagggactctggtcactgtctctgcagccaaaacaacacccccatcagtctatccactggcccctgggtgtggagatacaactggttcctccgtgactctgggatgcctggtcaagggctat
K101d4_MsVHE	Musmus IGHV14-3*02 F	G2B	1	0	1	5	2	3	1	0	1	6	1	5	13	Musmus IGHJ3*01 F	Musmus IGHD3-1*01 F	3	8.8.11	[9.17.38.11]	CSGSDYRGISSYW	in-frame	+	tcagtcaagttgtcctgtacagcttctggcttcaacattaaagacacctctttatactgggtgaaacagaggcctgaacagggcctggaatggattggaaggattgatcctgcgaatggtgatactgaatatgacccgaagttccaggtcaaggccactctaacagcaaacacatcttccaacacagcctccctgcagctcagcagcctgacatctgaggacactgccgtctattactgtagtggatcggactaccgggggatttcgtcctactggggccaagggactctgctcactgtctctgcagccaaaacaacacccccatcagtctatccactggcccctgggtgtggagatacaactggttcctccgtgactctgggatgcctggtcaagggc…
K102f6_MsVHE	Musmus IGHV14-3*02 F	G2B	0	0	0	0	0	0	0	0	0	2	1	1	2	Musmus IGHJ4*01 F	Musmus IGHD2-3*01 F	3	8.8.12	[14.17.38.11]	CARTPDGYYEGDYW	in-frame	+	ctgtgagccaggggcctcagtcaagttgtcctgcacagcttctggcttcaacattaaagacacctatatgcactgggtgaagcagaggcctgaacagggcctggagtggattggaaggattgatcctgcgaatggtaatactaaatacgacccgaagttccagggcaaggccactataacagcagacacatcctccaacacagcctacctgcacctcagcagcctgacatctgaggacactgccgtctattactgtgctagaacccccgatggttactacgagggggactactggggtcaaggaacctcagtcaccgtctcctcagccaaaacaacacccccatcagtctatccactggcccctgggtgtggagatacaactggttcctccgtgactct…
K103f2_MsVHE	Musmus IGHV14-1*02 F	G2B	0	0	0	1	1	0	0	0	0	1	0	1	2	Musmus IGHJ3*01 F	Musmus IGHD1-2*01 F	1	X.8.10	[X.1.38.11]	CAITTATWFAYW	in-frame	+	ctggattgatcctgagaatggtaatactatatatgacccgaagttccaggacaaggccagtataacagcagacacatcctccaacacagcctacctgcagctcagcagcctgacatctgaggacactgccgtctattactgtgctattactacggctacctggtttgcttactggggccaagggactctggtcactgtctctgcagccaaaacaacacccccatcagtctatccactggcccctgggtgtggagatacaactggttcctccgtgactctgggatgcctggtcaagggctttcc
K103a5_MsVHE	Musmus IGHV5-17*02 F	G2B	0	0	0	0	0	0	1	0	1	1	1	0	2	Musmus IGHJ4*01 F	Musmus IGHD1-2*01 F	2	6.8.13	[X.17.38.11]	CARRVRPPYYAMDYW	in-frame	+	cactttcagtagctttggaatgcactgggttcgtcaggctccagagaaggggctggagtgggtcgcatacattaggagtggcagtagtaccatctattatgcagacacagtgaagggccgattcaccatctccagagacaatcccaagaacaccctgttcctgcaaatgaccagtctaaggtctgaggacacggccatgtattactgtgcaagacgggtacggcccccttactatgctatggactactggggtcaaggaacctcagtcaccgtctcctcagccaaaacaacacccccatcagtctatccactggcccctgggtgtggagatacaactggttcctccgtgactctgggatgcctggtcaagggctattt
K101c4_MsVHE	Musmus IGHV2-9*02 F	G3	0	0	0	3	1	2	0	0	0	4	1	3	7	Musmus IGHJ3*01 F	Musmus IGHD1-1*01 F	3	8.7.14	[10.17.38.11]	CARDGEYYGSSPFAYW	in-frame	+	cagagcctgtccatcacttgcactgtctctgggttttcattaaccagctatggtctacactgggttcgccagtctccaggaaagggtctggaatggctgggagtaatatgggctggtggaagcacaacttataattcggctctcatgtccagactgagcatcaccaaagacaactccaagagccaagttttcttaaaaatgaacagtctgcaaactgatgacactgccatatactactgtgccagagatggagaatactacggtagtagcccgtttgcttactggggccaagggactctggtcactgtctctgcagctacaacaacagccccatctgtctatcccttggtccctggctgcagtgacacatctggatcctcggtgacactgggatgcctt…
K102c3_MsVHE	Musmus IGHV14-3*02 F	G3	0	0	0	2	1	1	1	1	0	2	1	1	5	Musmus IGHJ4*01 F	Musmus IGHD2-4*01 F	1	8.8.10	[13.17.38.11]	CGGGITTTMDYW	in-frame	+	tgtgagcaggggcctcagtcagttgtcctgcacagcttctggcttcaacattaaagacacctatatacactgggtgaaacagaggcctgaacagggcctggagtggattggaaggattgatcctgcgaatgggaatactaagtatgacccgaagttccagggcaaggccactataacagcagacacatcctccaaaacagcctacctgcagctcagcagcctgacatctgaggacactgccgtctattactgtggtggggggattacgacgactatggactactggggtcaaggaacctcagtcaccgtctcctcagctacaacaacagccccatctgtctatcccttggtccctggctgcagtgacacatctggatcctcggtgacactgggatgcct…
K102g4_MsVHE	Musmus IGHV5-6*01 F, or Musmus IGHV5-6*02 [F] or Musmus IGHV5-6*03 [F] or Musmus IGHV5-6-1*01 F	G3	2	0	2	0	0	0	0	0	0	0	0	0	2	Musmus IGHJ1*01 F	Musmus IGHD2-2*01 F	3	8.8.13	[10.17.38.11]	CARYGYDVDWYFDVW	in-frame	+	gagggtcctgaactctcctgtgcagcctctggaaacactttcagtagctatggcatgtcttgggttcgccagactccagacaagaggctggagtgggtcgcaaccattagtagtggtggtagttacacctactatccagacagtgtgaaggggcgattcaccatctccagagacaatgccaagaacaccctgtacctgcaaatgagcagtctgaagtctgaggacacagccatgtattactgtgcaagatatggttacgacgtcgactggtacttcgatgtctggggcgcagggaccacggtcaccgtctcctcagctacaacaacagccccatctgtctatcccttggtccctggctgcagtgacacatctggatcctcggtgacactgggatgcctt…
K103c6_MsVHE	Musmus IGHV1S135*01 [F]	G3	1	0	1	3	0	3	2	0	2	6	3	3	12	Musmus IGHJ3*01 F	Musmus IGHD3-3*01 F	1	8.8.9	[0.17.38.11]	CARGTAWFAYW	in-frame	+	tggttactcattcactggctacaacatgaactgggtgaagcagagcaatggaaagagccttgagtggattggaaatattgatccttactatggtgttactagctacaaccagaaattcaagggcaaggccacattgactgtagacaaatcctccagcacagcctacatgcagctcaagagcctgacatctgaggactctgcagtctattactgtgcaagagggacggcttggtttgcttactggggccaagggactctggtcactgtctctgcagctacaacaacagccccatctgtctatcccttggtccctggctgcagtgacacatctggatcctcggtgacactgggatgccttgtcaaaggctacttccctgagcaaatcc
K101f1_MsVHE	Musmus IGHV2-6*02 F	M	1	0	1	0	0	0	0	0	0	1	0	1	2	Musmus IGHJ4*01 F	Musmus IGHD1-1*01 F	3	8.7.15	[11.17.38.11]	CARNKLYGSYYYVMDYW	in-frame	+	gctcacagagcctgtccatcacatgcaccgtctcagggttctcattaactacctatggtgtacactgggttcgccagcctccaggaaagggtctggagtggctggtagtgatatggagtgatggaagcacaacctataattcagctctcaaatccagactgagcatcagcaaggccaactccaagagccaagttttcttaaaaatgaacagtctccaaactgatgacacagccatgtactactgtgccagaaataagctctacggtagttattactatgttatggactactggggtcaaggaacctcagtcaccgtctcctcagagagtcagtccttcccaaatgcccttc
K101h2_MsVHE	Musmus IGHV3-8*02 F	M	0	0	0	0	0	0	1	1	0	4	2	2	5	Musmus IGHJ2*01 F	Musmus IGHD1-1*01 F	3	8.7.12	[13.17.38.11]	CARTYGISYYFDYW	in-frame	+	tcgtgagtttctcagatctgtccctcacctgttctgtcactggcgactccatcaccagtggttactggaactggatccggaaattcccagggaataaacttgagtacatggggtacataagttacagtggtagcacttactacaatccgtctctcaaaagtcgaatctccatcactcgagacacatccaagaaacagtattacctgcagttgagttctgtgactactgaggacacagccacatattactgtgcaagaacctacggtattagctactactttgactactggggccaaggcaccactctcacagtctcctcagagagtcagtccttcccaaattcttcc
K101d3_MsVHE	Musmus IGHV14-3*02 F	M	0	0	0	0	0	0	2	0	2	1	0	1	3	Musmus IGHJ3*01 F	Musmus IGHD1-1*01 F	3	8.8.12	[14.17.38.11]	CTRGDYYGSSFAYW	in-frame	+	ctgtgagccaggggcctcagtcaagttgtcctgcacagcttctggcttcaacattaaagacacctatatgcactgggtgaagcagaggcctgaacagggcctggagtggattggaaggattgatcctgcgaattgtactactaaatgtgacccgaagttccagggcaaggccactataacagcagacacatcctccaacacagcctacctgcagctcagcagcctgacatctgaggacactgccgtctattactgtactagaggggattactacggtagtagctttgcttactgggtccaagggactctggtcactgtctctgcagagagtcagtccttcccaaattcttcc
K101f3_MsVHE	Musmus IGHV1S56*01 F	M	1	0	1	0	0	0	1	0	1	10	1	9	12	Musmus IGHJ2*01 F			8.8.9	[14.17.38.11]	CARGPYYFDYW (see V-DOMAIN Functionality comment)	in-frame	+	tggtgagcctggggcttcactgaagatgtcctgcaaggcttctggctacaccttcacaagctactatatacactgggtgaagcagaggcctggacagggacttgagtggattggatggatttatcctggagatggtagtactcagtacaatgagaagttcaagggcaacaccacactgacttcagacaaatcctccagcacagcctacatgttattcagcagcctgacctctgtggactctgcgatctatttctgtgcaagggggccgtactactttgactactggggccaaggcacaactctcacagtctcctcagagagtcagtccttcccaaattccttc
K101g5_MsVHE	Musmus IGHV1-9*01 F (see comment)	M	4	0	4	1	0	1	5	0	5	4	2	2	14	Musmus IGHJ2*01 F	Musmus IGHD2-4*01 F	3	8.7.10	[14.17.38.11]	CARDYDYYFDYW	in-frame	+	tgatgagcctggggcctcagtgaagatatcctgcaaggctactggctacacattcagtagctcttggatagagtgggtaaggcagaggcctggacatggccttgagtggattggagagattttacctggaattgataataactacaatgagaaattcaagggcaaggccacattcactgcagatacatcctccaacacagcctacatgcaactcagcagcctaacatctgaggactctgccgtctattactgtgcaagagattatgattactactttgactactggggccaaggcaccactctcacagtctcctcagagagtcagtccttcccaaatgccttccc
K101d6_MsVHE	Musmus IGHV5-17*02 F	M	0	0	0	0	0	0	0	0	0	1	0	1	1	Musmus IGHJ4*01 F	Musmus IGHD1-1*01 F	3	8.8.16	[14.17.38.11]	CARSFGYYGSSYYAMDYW	in-frame	+	agtgcagcctggagggtcccggaactctcctgtgcagcctctggattcactttcagtagctttggaatgcactgggttcgtcaggctccagagaaggggctggagtgggtcgcatacattagtagtggcagtagtaccatctactatgcagacacagtgaagggccgattcaccatctccagagacaatcccaagaacaccctgttcctgcaaatgaccagtctaaggtctgaggacacggccatgttttactgtgcaagatcctttggttactacggtagtagctactatgctatggactactggggtcaaggaacctcagtcaccgtctcctcagagagtcagtccttcccaaattcttccc
K101f6_MsVHE	Musmus IGHV1-15*01 F	M	0	0	0	1	0	1	0	0	0	1	0	1	2	Musmus IGHJ3*01 F	Musmus IGHD2-1*01 F	3	8.8.10	[14.17.38.11]	CTRGYGNWFAYW	in-frame	+	gtgaggcctggggcttcagtgacgctgtcctgcaaggcttcgggctacacatttactgactatgaaatgcactgggtgaagcagacacctgtgcatggcctggaatggattggagttattgatcctgaaactggtggtactgcctacaatcagaagttcaagggcaaggccacactgactgcagacaaatcctccagcacagcctacatggagctccgcagcctgacatctgaggactctgccgtctattactgtacaagaggatatggtaactggtttgcttactggggccaagggactctggtcactgtctctgcagagagtcagtccttcccaaatgtcttcccc
K101g6_MsVHE	Musmus IGHV3-5*02 F	M	0	0	0	1	1	0	0	0	0	0	0	0	1	Musmus IGHJ2*01 F	Musmus IGHD6-3*01 F	2	10.7.11	[14.17.38.11]	CARDSPKNYFDYW	in-frame	+	ctggtgacttctcagacagtgtccctcacctgcactgtcactggcatctccatcaccactggaaattacagatggagctggatccggcagtttccaggaaacaaactggaatggatagggtacatatactacagtggtaccattacctacaatccatctctcacaagtcgaaccaccatcactagagacacttccaagaaccaattcttcctggaaatgaactctttgactgctgaagacacagccacatactactgtgcacgagattcccccaagaactactttgactactggggccagggcaccactctcacagtctcctcagagagtcagtccttcccaaattcttcc
K102a1_MsVHE	Musmus IGHV3-2*02 F	M	1	1	0	0	0	0	0	0	0	0	0	0	1	Musmus IGHJ2*01 F	Musmus IGHD1-1*01 F	3	9.7.15	[13.17.38.11]	CAREYYYGSSPYYFDYW	in-frame	+	tgatgacttctcagtctctgtccctcacctgcactgtcactggctactctatcaccagtgattatgcctggaactggatccggcagtttccaggaaacaaactggagtggatgggctacataagctacagtggtagcactagctacaacccatctctcaaaagtcgaatctctatcactcgagacacatccaagaaccagttcttcctgcagttgaattctgtgactactgaggacacagccacatattactgtgcaagagaatattactacggtagtagcccgtactactttgactactggggccaaggcaccactctcacagtctcctcagagagtcagtccttcccaaatgcccttc
K102f2_MsVHE	Musmus IGHV5-6*01 F, or Musmus IGHV5-6*02 [F] or Musmus IGHV5-6*03 [F] or Musmus IGHV5-6-1*01 F	M	0	0	0	0	0	0	0	0	0	2	1	1	2	Musmus IGHJ3*01 F	Musmus IGHD2-10*02 F	3	8.8.11	[13.17.38.11]	CARQKYGNYFAYW	in-frame	+	tagtgagcctggagggtcctgaactctcctgtgcagcctctggattcactttcagtagctatggcatgtcttgggttcgccagactccagacaagaggctggagtgggtcgcaaccattagtagtggtggtagttacacctactatccagacagtgtgaaggggcgattcaccatctccagagacaatgccaagaataccctgtacctgcaaatgagcagtctgaagtctgaggacacagccatttattactgtgcaagacaaaagtatggtaactactttgcttactggggccaagggactctggtcactgtctctgcagagagtcagtccttcccaaattcttccc
K102g2_MsVHE	Musmus IGHV14-4*02 F	M	0	0	0	1	1	0	0	0	0	1	0	1	2	Musmus IGHJ3*01 F	Musmus IGHD1-1*02 F	2	8.8.7	[12.17.38.11]	CNAWGFAYW	in-frame	+	ggtcagggcctcagtcaagttgtcctgcacagcttctggcttcaacattaaagactactatatgcactgggtgaaacagaggcctgaacagggcctggagtggattggatggattgatcctgagaatggtgatactgaatatgccccgaagttccagggcaaggccactatgactgcagacacatcctccaacacagcctccctgcagctcagcagcctgacatctgaggacactgccgtctattactgtaatgcgtgggggtttgcttactggggccaagggactctggtcactgtctctgcagagagtcagtccttcccaaattcttcc
K102d3_MsVHE	Musmus IGHV14-1*02 F	M	0	0	0	0	0	0	1	0	1	1	0	1	2	Musmus IGHJ4*01 F	Musmus IGHD2-4*01 F	3	8.8.10	[13.17.38.11]	CASRISYDGDYW	in-frame	+	gaggccaggggccttagtcaagttgtcctgcaaagcttctggcttcaacattaaagactactatatgcactgggtgaagcagaggcctgaacagggcctggagtggattggatggattgatcctgagaatggtaattctctatatgacccgaagttccagggcaaggccagtataacagcagacacatcctccaacacagcctacctgcagctcagcagcctgacatctgaggacactgccgtctattactgtgctagccggatctcctatgatggggactactggggtcaaggaacctcagtcaccgtctcctcagagagtcagtccttcccaaattcttcc
K102e3_MsVHE	Musmus IGHV14-4*02 F	M	0	0	0	0	0	0	0	0	0	0	0	0	0	Musmus IGHJ3*01 F	Musmus IGHD2-10*01 F	3	8.8.8	[11.17.38.11]	CTYYGPFAYW	in-frame	+	cagggcctcagtcagttgtcctgcacagcttctggcttcaacattaaagactactatatgcactgggtgaagcagaggcctgaacagggcctggagtggattggatggattgatcctgagaatggtgatactgaatatgccccgaagttccagggcaaggccactatgactgcagacacatcctccaacacagcctacctgcagctcagcagcctgacatctgaggacactgccgtctattactgtacctactatggtccttttgcttactggggccaagggactctggtcactgtctctgcagagagtcagtccttcccaaattcttccc
K102c4_MsVHE	Musmus IGHV1-39*01 F, or Musmus IGHV1S135*01 [F]	M	1	0	1	3	0	3	4	0	4	4	2	2	12	Musmus IGHJ3*01 F	Musmus IGHD3-1*01 F	1	8.8.12	[13.17.38.11]	CAWGNGLIAWFAYW	in-frame	+	gagagcctggcgcttcagtgaagatatcctgcaaggcttctggttactcattcactggctacaacatgaactgggtgaagcagagcaatggaaagagccttgagtggattggaaatattgatccttactatggtggtactagctacaaccagaagttcaagggcaaggccacattgactgtagacaaatcctccagcacagcctacatgcagctcaagagcctgacatctgaggactctgcagtctattactgtgcatgggggaatggtcttattgcctggtttgcttactggggccaagggactctggtcactgtctctgcagagagtcagtccttcccaaattccttt
K102e4_MsVHE	Musmus IGHV14-4*02 F	M	0	0	0	0	0	0	0	0	0	0	0	0	0	Musmus IGHJ3*01 F	Musmus IGHD2-1*01 F	3	8.8.11	[12.17.38.11]	CNACGNYSWFAYW	in-frame	+	ggtcagggcctcagtcaagttgtcctgcacagcttctggcttcaacattaaagactactatatgcactgggtgaagcagaggcctgaacagggcctggagtggattggatggattgatcctgagaatggtgatactgaatatgccccgaagttccagggcaaggccactatgactgcagacacatcctccaacacagcctacctgcagctcagcagcctgacatctgaggacactgccgtctattactgtaatgcatgtggtaactactcctggtttgcttactggggccaagggactctggtcactgtctctgcagagagtcagtccttcccaaattcttccc
K102c5_MsVHE	Musmus IGHV1-80*01 F	M	2	1	1	1	0	1	1	0	1	15	3	12	19	Musmus IGHJ2*01 F	Musmus IGHD3-2*01 F	3	8.8.14	[8.17.38.11]	CARLQTVRPTHYFDFW	in-frame	+	cagtgagatttcctgcaaggcttctggctatgcattcagtaactactggatgaactgggtgaagcagaggcctggacagggtcttgagtggattggacagatttatcctggagatggtgaaactgactacaatggaaagttcaagagtagagccacactgactgcagacagatcctccaacacaacctacatgcagctcaacagcctaatatttgaggattctgcggtctatttctgtgcacgacttcagacagttcggcctactcactactttgacttctggggccaaggcaccactctcacagtctcctcagagagtcagtccttcccaaattcttccc
K102d5_MsVHE	Musmus IGHV14-3*02 F	M	0	0	0	0	0	0	0	0	0	0	0	0	0	Musmus IGHJ1*01 F	Musmus IGHD1-1*01 F	3	8.8.13	[8.17.38.11]	CASHGSSSWWYFDVW	in-frame	+	cagtcaagttgtcctgcacagcttctggcttcaacattaaagacacctatatgcactgggtgaagcagaggcctgaacagggcctggagtggattggaaggattgatcctgcgaatggtaatactaaatatgacccgaagttccagggcaaggccactataacagcagacacatcctccaacacagcctacctgcagctcagcagcctgacatctgaggacactgccgtctattactgtgctagtcacggtagtagctcgtggtggtacttcgatgtctggggcgcagggaccacggtcaccgtctcctcagagagtcagtccttcccaaatgtc
K102e5_MsVHE	Musmus IGHV14-3*02 F	M	0	0	0	0	0	0	0	0	0	0	0	0	0	Musmus IGHJ2*01 F	Musmus IGHD4-1*01 F	3	8.8.6	[14.17.38.11]	CVNWEGYW	in-frame	+	ttgtgagccaggggcctcagtcaagttgtcctgcacagcttctggcttcaacattaaagacacctatatgcactgggtgaagcagaggcctgaacagggcctggagtggattggaaggattgatcctgcgaatggtaatactaaatatgacccgaagttccagggcaaggccactataacagcagacacatcctccaacacagcctacctgcagctcagcagcctgacatctgaggacactgccgtctattactgtgttaactgggaggggtactggggccaaggcaccactctcacagtctcctcagagagtcagtccttcccaaatgaccttc
K102e6_MsVHE	Musmus IGHV2-9*02 F	M	0	0	0	0	0	0	0	0	0	0	0	0	0	Musmus IGHJ2*01 F	Musmus IGHD1-1*01 F	3	8.7.15	[13.17.38.11]	CARERGIYYYPSLFDYW	in-frame	+	tggcgctcacagagcctgtccatcacttgcactgtctctgggttttcattaaccagctatggtgtacactgggttcgccagcctccaggaaagggtctggagtggctgggagtaatatgggctggtggaagcacaaattataattcggctctcatgtccagactgagcatcagcaaagacaactccaagagccaagttttcttaaaaatgaacagtctgcaaactgatgacacagccatgtactactgtgccagagagagaggaatttattactacccttccctctttgactactggggccaaggcaccactctcacagtctcctcagagagtcagtccttcccaaattcttccc
K103c1_MsVHE	Musmus IGHV5-6*01 F, or Musmus IGHV5-6*02 [F] or Musmus IGHV5-6*03 [F] or Musmus IGHV5-6-1*01 F	M	1	0	1	0	0	0	0	0	0	0	0	0	1	Musmus IGHJ4*01 F	Musmus IGHD1-1*01 F	3	8.8.16	[14.17.38.11]	CARRGYYGSSHYYAMDYW	in-frame	+	ttagtgagcctggagggtcctgaactctcctgtgcagcctctggattcactttcagtaactatggcatgtcttgggttcgccagactccagacaagaggctggagtgggtcgcaaccattagtagtggtggtagttacacctactatccagacagtgtgaaggggcgattcaccatctccagagacaatgccaagaacaccctgtacctgcaaatgagcagtctgaagtctgaggacacagccatgtattactgtgcaagacggggctactacggtagtagccattactatgctatggactactggggtcaaggaacctcagtcaccgtctcctcagagagtcagtccttcccaaattcttccc
K103d1x_MsVHE	Musmus IGHV1-12*01 F	M	0	0	0	4	0	4	0	0	0	5	3	2	9	Musmus IGHJ3*01 F	Musmus IGHD2-3*01 F	3	8.8.9	[14.17.38.11]	CARDDYYVAYW	in-frame	+	ggtgagcctggggcctcagtgaggatgtcctgcaaggcttctggctacacatttaccagttacaatatgcactggataaagcagacacctggccagggcctggaatggattggaactatttatccaggaaatggtgatacttcctacaatcagaagttcaaaggcaaggccacattgactgcagacaaatcctccagcacagcctacatgcagctcagcagcctgacatctgaggactctgcggtctattactgtgcaagagatgattactacgtggcttactggggccaagggactctggtcactgtctctgcagagagtcagtccttcccaaattccttc
K103e1x_MsVHE	Musmus IGHV2-6-7*01 F, or Musmus IGHV2-6-7*02 F	M	0	0	0	0	0	0	0	0	0	0	0	0	0	Musmus IGHJ4*01 F	Musmus IGHD1-1*02 F	3	8.7.11	[12.17.38.11]	CAREGGLYAMDYW	in-frame	+	gcgctcacagagcctgtccatcacatgcaccgtctcagggttctcattaaccggctatggtgtaaactgggttcgccagcctccaggaaagggtctggagtggctgggaatgatatggggtgatggaagcacagactataattcagctctcaaatccagactgagcatcagcaaggacaactccaagagccaagttttcttaaaaatgaacagtctgcaaactgatgacacagccaggtactactgtgccagagaggggggtctctatgctatggactactggggtcaaggaacctcagtcaccgtctcctcagagagtcagtccttcccaaattcttccc
K103g1x_MsVHE	Musmus IGHV1-5*01 F	M	1	0	1	3	3	0	0	0	0	0	0	0	4	Musmus IGHJ4*01 F	Musmus IGHD2-1*01 F	3	8.8.13	[15.17.38.11]	CTRLIYGNYDAMDYW	in-frame	+	tgactggcaggcctggggcttccgtgagatgtcctgcaaggcttctggctacagatttaccagctactggatgcactgggtaaaacagaggcctggacagggtctagaatggattggagctatttatcctggaaatagtgatactagctacaaccagaagttcaagggcaaggccaaactgactgcagtcacatccgccagcactgcctacatggagctcagcagcctgacaaatgaggactctgcggtctattactgtacaagactaatctatggtaactacgatgctatggactactggggtcaaggaacctcagtcaccgtctcctcagagagtcagtccttcccaaattcttccc
K103d2_MsVHE	Musmus IGHV3-1*02 F	M	0	0	0	0	0	0	0	0	0	1	1	0	1	Musmus IGHJ1*01 F	Musmus IGHD2-4*01 F	2	9.7.12	[12.17.38.11]	CARGLRRDWYFDVW	in-frame	+	tgacttctcagtcactttcactcacctgcactgtcactggctactccatcaccagtggttatagctggcactggatccggcagtttccaggaaacaaactggaatggatgggctacatacactacagtggtagcactaactacaacccatctctcaaaagtcgaatctctatcactcgagacacatccaagaaccagttcttcctgcagttgaattctgtaactactgaggacacagccacatattactgtgcaagaggattacgacgagactggtacttcgatgtctggggcgcagggaccacggtcaccgtctcctcagagagtcagtccttcccaaattcttccc
K103f3_MsVHE	Musmus IGHV5-17*02 F	M	0	0	0	0	0	0	1	0	1	0	0	0	1	Musmus IGHJ3*01 F	Musmus IGHD1-1*01 F	3	8.8.13	[14.17.38.11]	CARSGYYGSSPFAYW	in-frame	+	tagtgcagcctggagggtcccggaactctcatgtgcagcctctggattcactttcagtagctttggaatgcactgggttcgtcaggctccagagaaggggctggagtgggtcgcatacattagtagtggcagtagtaccagctactatgcagacacagtgaagggccgattcaccatctccagagacaatcccaagaacaccctgttcctgcaaatgaccagtctaaggtctgaggacacggccatgtattactgtgcaagatcggggtactacggtagtagcccgtttgcttactggggccaagggactctggtcactgtctctgcagagagtcagtccttcccaaatgcccttc
K103d4x_MsVHE	Musmus IGHV10-1*02 F	M	0	0	0	0	0	0	0	0	0	0	0	0	0	Musmus IGHJ4*01 F	Musmus IGHD1-1*02 F	2	8.10.12	[14.17.38.11]	CVRGGYLYYAMDYW	in-frame	+	atggtgcagcctaagggtcattgaactctcatgtgcagcctctggattcaccttcaatacctacgccatgaactgggtccgccaggctccaggaaagggtttggaatgggttgctcgcataagaagtaaaagtaataattatgcaacatattatgccgattcagtgaaagacaggttcaccatctccagagatgattcacaaagcatgctctatctgcaaatgaacaacttgaaaactgaggacacagccatgtattactgtgtgagggggggttacctctactatgctatggactactggggtcaaggaacctcagtcaccgtctcctcagagagtcagtccttcccaaatgccttcc
K103d5_MsVHE	Musmus IGHV1-15*01 F	M	1	0	1	1	1	0	0	0	0	1	0	1	3	Musmus IGHJ4*01 F	Musmus IGHD2-14*01 F	3	8.8.11	[14.17.38.11]	CMYDRDYYAMDYW	in-frame	+	ggtgaggcctggggcttcagtgacgctgtcctgcaaggcttcgggctacacattttctgactatgaaatgcactgggtgaaacagacacctgtgcatggcctggaatggattggagctattgatcctgaaactggtggtactgcctacaatcagaagttcaagggcaaggccacactgactgcagacaaatcctccagcacagcctacatggagctccgcagcctgacatctgaggactctgccgtctattactgtatgtacgacagggattactatgctatggactactggggtcaaggaacctcagtcaccgtctcctcagagagtcagtccttcccaaattcttccc
K103a6_MsVHE	Musmus IGHV5-17*02 F	M	0	0	0	0	0	0	0	0	0	0	0	0	0	Musmus IGHJ4*01 F	Musmus IGHD1-1*01 F	3	8.8.14	[14.17.38.11]	CTRSGYYGSSSAMDNW	in-frame	+	agtgcagcctggagggtcccggaactctcctgtgcagcctctggattcactttcagtagctttggaatgcactgggttcgtcaggctccagagaaggggctggagtgggtcgcatacattagtagtggcagtagtaccatctactatgcagacacagtgaagggccgattcaccatctccagagacaatcccaagaacaccctgttcctgcaaatgaccagtctaaggtctgaggacacggccatgtattactgtacaagatcggggtactacggtagtagttctgctatggacaactgggggcaaggaacctcagtcaccgtctcctcagagagtcagtccttcccaaattcttccc
K103g6x_MsVHE	Musmus IGHV1-18*01 F, or Musmus IGHV1-26*01 F	M	4	1	3	4	0	4	1	0	1	7	4	3	16	Musmus IGHJ1*01 F	Musmus IGHD2-2*01 F	3	8.8.11	[14.17.38.11]	CAGGGYDWYFDVW	in-frame	+	tggtgagcctggagcttcattgaagatatcctgcaaggcttctggttactcattcactggctacaccatgaactgggtgaagcagagccatggaaagaaccttgagtggattggacttattaatccttacaatggtggtactacctacaaccagaagttcaagggcaaggccacattaactgtggacaagtcatccagcacagcctacatggagctcctcagtctgacatctgaggactctgcagtctattactgtgcaggaggaggttatgattggtacttcgatgtctggggcgcagggaccacggtcaccgtctcctcagagagtcagtccttcccaaattcttcc
